# Supplementary material for: Same, same, but different: dissimilarities in the hydrothermal germination performance of range-restricted endemics emerge despite microclimatic similarities
Source: Conserv Physiol. 2024 Feb 22;12(1):coae009. doi: 10.1093/conphys/coae009 (PMC10939308; doi:10.1093/conphys/coae009)
Supplement: Web_Material_coae009 [file web_material_coae009.zip]

Archive with 2 entries (2 files):
- Supplementary material FOR RESUBMISSION.pdf
- tetratheca-HTT.xlsx
