# Supplementary material for: Same, same, but different: dissimilarities in the hydrothermal germination performance of range-restricted endemics emerge despite microclimatic similarities
Source: Conserv Physiol. 2024 Feb 22;12(1):coae009. doi: 10.1093/conphys/coae009 (PMC10939308; doi:10.1093/conphys/coae009)
Supplement: Web_Material_coae009 [file web_material_coae009.zip › tetratheca-HTT.xlsx]

## Sheet: tetratheca-HTT (1)
Species	SpNo	WP	Ta	day	Rep	g	n	prop	WTCON	SpWTCON	nSeeds	timeBef	timeAf
erubescens	2	0	10	1	1	0	15	0	10	2010	0	0	1
erubescens	2	0	10	2	1	0	15	0	10	2010	0	1	2
erubescens	2	0	10	3	1	0	15	0	10	2010	0	2	3
erubescens	2	0	10	4	1	0	15	0	10	2010	0	3	4
erubescens	2	0	10	5	1	0	15	0	10	2010	0	4	5
erubescens	2	0	10	6	1	0	15	0	10	2010	0	5	6
erubescens	2	0	10	7	1	0	15	0	10	2010	0	6	7
erubescens	2	0	10	8	1	0	15	0	10	2010	0	7	8
erubescens	2	0	10	9	1	0	15	0	10	2010	0	8	9
erubescens	2	0	10	10	1	0	15	0	10	2010	0	9	10
erubescens	2	0	10	11	1	0	15	0	10	2010	0	10	11
erubescens	2	0	10	12	1	0	15	0	10	2010	0	11	12
erubescens	2	0	10	13	1	0	15	0	10	2010	0	12	13
erubescens	2	0	10	14	1	0	15	0	10	2010	0	13	14
erubescens	2	0	10	15	1	0	15	0	10	2010	0	14	15
erubescens	2	0	10	16	1	0	15	0	10	2010	0	15	16
erubescens	2	0	10	17	1	0	15	0	10	2010	0	16	17
erubescens	2	0	10	18	1	0	15	0	10	2010	0	17	18
erubescens	2	0	10	19	1	0	15	0	10	2010	0	18	19
erubescens	2	0	10	20	1	0	15	0	10	2010	0	19	20
erubescens	2	0	10	21	1	0	15	0	10	2010	0	20	21
erubescens	2	0	10	22	1	0	15	0	10	2010	0	21	22
erubescens	2	0	10	23	1	0	15	0	10	2010	0	22	23
erubescens	2	0	10	24	1	4	15	0.266667	10	2010	4	23	24
erubescens	2	0	10	25	1	4	15	0.266667	10	2010	0	24	25
erubescens	2	0	10	26	1	4	15	0.266667	10	2010	0	25	26
erubescens	2	0	10	27	1	5	15	0.333333	10	2010	1	26	27
erubescens	2	0	10	28	1	5	15	0.333333	10	2010	0	27	28
erubescens	2	0	10	29	1	5	15	0.333333	10	2010	0	28	29
erubescens	2	0	10	30	1	6	15	0.4	10	2010	1	29	30
erubescens	2	0	10	31	1	6	15	0.4	10	2010	0	30	31
erubescens	2	0	10	32	1	6	15	0.4	10	2010	0	31	32
erubescens	2	0	10	33	1	6	15	0.4	10	2010	0	32	33
erubescens	2	0	10	34	1	6	15	0.4	10	2010	0	33	34
erubescens	2	0	10	35	1	6	15	0.4	10	2010	0	34	35
erubescens	2	0	10	36	1	6	15	0.4	10	2010	0	35	36
erubescens	2	0	10	37	1	6	15	0.4	10	2010	0	36	37
erubescens	2	0	10	38	1	6	15	0.4	10	2010	0	37	38
erubescens	2	0	10	39	1	6	15	0.4	10	2010	0	38	39
erubescens	2	0	10	40	1	6	15	0.4	10	2010	0	39	40
erubescens	2	0	10	41	1	6	15	0.4	10	2010	0	40	41
erubescens	2	0	10	42	1	6	15	0.4	10	2010	0	41	42
erubescens	2	0	10	43	1	6	15	0.4	10	2010	0	42	43
erubescens	2	0	10	44	1	6	15	0.4	10	2010	0	43	44
erubescens	2	0	10	45	1	6	15	0.4	10	2010	0	44	45
erubescens	2	0	10	46	1	6	15	0.4	10	2010	0	45	46
erubescens	2	0	10	47	1	6	15	0.4	10	2010	0	46	47
erubescens	2	0	10	48	1	6	15	0.4	10	2010	0	47	48
erubescens	2	0	10	49	1	6	15	0.4	10	2010	0	48	49
erubescens	2	0	10	50	1	6	15	0.4	10	2010	0	49	50
erubescens	2	0	10	51	1	6	15	0.4	10	2010	0	50	51
erubescens	2	0	10	52	1	6	15	0.4	10	2010	0	51	52
erubescens	2	0	10	53	1	6	15	0.4	10	2010	0	52	53
erubescens	2	0	10	54	1	6	15	0.4	10	2010	0	53	54
erubescens	2	0	10	55	1	6	15	0.4	10	2010	0	54	55
erubescens	2	0	10	56	1	6	15	0.4	10	2010	9	55	Inf
erubescens	2	0	10	1	2	0	15	0	10	2010	0	0	1
erubescens	2	0	10	2	2	0	15	0	10	2010	0	1	2
erubescens	2	0	10	3	2	0	15	0	10	2010	0	2	3
erubescens	2	0	10	4	2	0	15	0	10	2010	0	3	4
erubescens	2	0	10	5	2	0	15	0	10	2010	0	4	5
erubescens	2	0	10	6	2	0	15	0	10	2010	0	5	6
erubescens	2	0	10	7	2	0	15	0	10	2010	0	6	7
erubescens	2	0	10	8	2	0	15	0	10	2010	0	7	8
erubescens	2	0	10	9	2	0	15	0	10	2010	0	8	9
erubescens	2	0	10	10	2	0	15	0	10	2010	0	9	10
erubescens	2	0	10	11	2	0	15	0	10	2010	0	10	11
erubescens	2	0	10	12	2	0	15	0	10	2010	0	11	12
erubescens	2	0	10	13	2	0	15	0	10	2010	0	12	13
erubescens	2	0	10	14	2	0	15	0	10	2010	0	13	14
erubescens	2	0	10	15	2	0	15	0	10	2010	0	14	15
erubescens	2	0	10	16	2	0	15	0	10	2010	0	15	16
erubescens	2	0	10	17	2	0	15	0	10	2010	0	16	17
erubescens	2	0	10	18	2	0	15	0	10	2010	0	17	18
erubescens	2	0	10	19	2	0	15	0	10	2010	0	18	19
erubescens	2	0	10	20	2	0	15	0	10	2010	0	19	20
erubescens	2	0	10	21	2	0	15	0	10	2010	0	20	21
erubescens	2	0	10	22	2	0	15	0	10	2010	0	21	22
erubescens	2	0	10	23	2	0	15	0	10	2010	0	22	23
erubescens	2	0	10	24	2	1	15	0.0666667	10	2010	1	23	24
erubescens	2	0	10	25	2	1	15	0.0666667	10	2010	0	24	25
erubescens	2	0	10	26	2	1	15	0.0666667	10	2010	0	25	26
erubescens	2	0	10	27	2	3	15	0.2	10	2010	2	26	27
erubescens	2	0	10	28	2	3	15	0.2	10	2010	0	27	28
erubescens	2	0	10	29	2	3	15	0.2	10	2010	0	28	29
erubescens	2	0	10	30	2	4	15	0.266667	10	2010	1	29	30
erubescens	2	0	10	31	2	4	15	0.266667	10	2010	0	30	31
erubescens	2	0	10	32	2	4	15	0.266667	10	2010	0	31	32
erubescens	2	0	10	33	2	5	15	0.333333	10	2010	1	32	33
erubescens	2	0	10	34	2	5	15	0.333333	10	2010	0	33	34
erubescens	2	0	10	35	2	5	15	0.333333	10	2010	0	34	35
erubescens	2	0	10	36	2	5	15	0.333333	10	2010	0	35	36
erubescens	2	0	10	37	2	5	15	0.333333	10	2010	0	36	37
erubescens	2	0	10	38	2	5	15	0.333333	10	2010	0	37	38
erubescens	2	0	10	39	2	5	15	0.333333	10	2010	0	38	39
erubescens	2	0	10	40	2	5	15	0.333333	10	2010	0	39	40
erubescens	2	0	10	41	2	5	15	0.333333	10	2010	0	40	41
erubescens	2	0	10	42	2	5	15	0.333333	10	2010	0	41	42
erubescens	2	0	10	43	2	5	15	0.333333	10	2010	0	42	43
erubescens	2	0	10	44	2	5	15	0.333333	10	2010	0	43	44
erubescens	2	0	10	45	2	5	15	0.333333	10	2010	0	44	45
erubescens	2	0	10	46	2	5	15	0.333333	10	2010	0	45	46
erubescens	2	0	10	47	2	5	15	0.333333	10	2010	0	46	47
erubescens	2	0	10	48	2	5	15	0.333333	10	2010	0	47	48
erubescens	2	0	10	49	2	5	15	0.333333	10	2010	0	48	49
erubescens	2	0	10	50	2	5	15	0.333333	10	2010	0	49	50
erubescens	2	0	10	51	2	5	15	0.333333	10	2010	0	50	51
erubescens	2	0	10	52	2	6	15	0.4	10	2010	1	51	52
erubescens	2	0	10	53	2	6	15	0.4	10	2010	0	52	53
erubescens	2	0	10	54	2	6	15	0.4	10	2010	0	53	54
erubescens	2	0	10	55	2	7	15	0.466667	10	2010	1	54	55
erubescens	2	0	10	56	2	7	15	0.466667	10	2010	8	55	Inf
erubescens	2	0	10	1	3	0	15	0	10	2010	0	0	1
erubescens	2	0	10	2	3	0	15	0	10	2010	0	1	2
erubescens	2	0	10	3	3	0	15	0	10	2010	0	2	3
erubescens	2	0	10	4	3	0	15	0	10	2010	0	3	4
erubescens	2	0	10	5	3	0	15	0	10	2010	0	4	5
erubescens	2	0	10	6	3	0	15	0	10	2010	0	5	6
erubescens	2	0	10	7	3	0	15	0	10	2010	0	6	7
erubescens	2	0	10	8	3	0	15	0	10	2010	0	7	8
erubescens	2	0	10	9	3	0	15	0	10	2010	0	8	9
erubescens	2	0	10	10	3	0	15	0	10	2010	0	9	10
erubescens	2	0	10	11	3	0	15	0	10	2010	0	10	11
erubescens	2	0	10	12	3	0	15	0	10	2010	0	11	12
erubescens	2	0	10	13	3	0	15	0	10	2010	0	12	13
erubescens	2	0	10	14	3	0	15	0	10	2010	0	13	14
erubescens	2	0	10	15	3	0	15	0	10	2010	0	14	15
erubescens	2	0	10	16	3	0	15	0	10	2010	0	15	16
erubescens	2	0	10	17	3	0	15	0	10	2010	0	16	17
erubescens	2	0	10	18	3	0	15	0	10	2010	0	17	18
erubescens	2	0	10	19	3	0	15	0	10	2010	0	18	19
erubescens	2	0	10	20	3	0	15	0	10	2010	0	19	20
erubescens	2	0	10	21	3	0	15	0	10	2010	0	20	21
erubescens	2	0	10	22	3	0	15	0	10	2010	0	21	22
erubescens	2	0	10	23	3	1	15	0.0666667	10	2010	1	22	23
erubescens	2	0	10	24	3	2	15	0.133333	10	2010	1	23	24
erubescens	2	0	10	25	3	2	15	0.133333	10	2010	0	24	25
erubescens	2	0	10	26	3	2	15	0.133333	10	2010	0	25	26
erubescens	2	0	10	27	3	2	15	0.133333	10	2010	0	26	27
erubescens	2	0	10	28	3	2	15	0.133333	10	2010	0	27	28
erubescens	2	0	10	29	3	3	15	0.2	10	2010	1	28	29
erubescens	2	0	10	30	3	4	15	0.266667	10	2010	1	29	30
erubescens	2	0	10	31	3	4	15	0.266667	10	2010	0	30	31
erubescens	2	0	10	32	3	4	15	0.266667	10	2010	0	31	32
erubescens	2	0	10	33	3	5	15	0.333333	10	2010	1	32	33
erubescens	2	0	10	34	3	6	15	0.4	10	2010	1	33	34
erubescens	2	0	10	35	3	6	15	0.4	10	2010	0	34	35
erubescens	2	0	10	36	3	6	15	0.4	10	2010	0	35	36
erubescens	2	0	10	37	3	6	15	0.4	10	2010	0	36	37
erubescens	2	0	10	38	3	6	15	0.4	10	2010	0	37	38
erubescens	2	0	10	39	3	6	15	0.4	10	2010	0	38	39
erubescens	2	0	10	40	3	6	15	0.4	10	2010	0	39	40
erubescens	2	0	10	41	3	6	15	0.4	10	2010	0	40	41
erubescens	2	0	10	42	3	6	15	0.4	10	2010	0	41	42
erubescens	2	0	10	43	3	6	15	0.4	10	2010	0	42	43
erubescens	2	0	10	44	3	6	15	0.4	10	2010	0	43	44
erubescens	2	0	10	45	3	6	15	0.4	10	2010	0	44	45
erubescens	2	0	10	46	3	6	15	0.4	10	2010	0	45	46
erubescens	2	0	10	47	3	6	15	0.4	10	2010	0	46	47
erubescens	2	0	10	48	3	6	15	0.4	10	2010	0	47	48
erubescens	2	0	10	49	3	6	15	0.4	10	2010	0	48	49
erubescens	2	0	10	50	3	6	15	0.4	10	2010	0	49	50
erubescens	2	0	10	51	3	6	15	0.4	10	2010	0	50	51
erubescens	2	0	10	52	3	6	15	0.4	10	2010	0	51	52
erubescens	2	0	10	53	3	6	15	0.4	10	2010	0	52	53
erubescens	2	0	10	54	3	6	15	0.4	10	2010	0	53	54
erubescens	2	0	10	55	3	6	15	0.4	10	2010	0	54	55
erubescens	2	0	10	56	3	6	15	0.4	10	2010	9	55	Inf
erubescens	2	-0.4	10	1	1	0	15	0	-0.41	2-0.410	0	0	1
erubescens	2	-0.4	10	2	1	0	15	0	-0.41	2-0.410	0	1	2
erubescens	2	-0.4	10	3	1	0	15	0	-0.41	2-0.410	0	2	3
erubescens	2	-0.4	10	4	1	0	15	0	-0.41	2-0.410	0	3	4
erubescens	2	-0.4	10	5	1	0	15	0	-0.41	2-0.410	0	4	5
erubescens	2	-0.4	10	6	1	0	15	0	-0.41	2-0.410	0	5	6
erubescens	2	-0.4	10	7	1	0	15	0	-0.41	2-0.410	0	6	7
erubescens	2	-0.4	10	8	1	0	15	0	-0.41	2-0.410	0	7	8
erubescens	2	-0.4	10	9	1	0	15	0	-0.41	2-0.410	0	8	9
erubescens	2	-0.4	10	10	1	0	15	0	-0.41	2-0.410	0	9	10
erubescens	2	-0.4	10	11	1	0	15	0	-0.41	2-0.410	0	10	11
erubescens	2	-0.4	10	12	1	0	15	0	-0.41	2-0.410	0	11	12
erubescens	2	-0.4	10	13	1	0	15	0	-0.41	2-0.410	0	12	13
erubescens	2	-0.4	10	14	1	0	15	0	-0.41	2-0.410	0	13	14
erubescens	2	-0.4	10	15	1	0	15	0	-0.41	2-0.410	0	14	15
erubescens	2	-0.4	10	16	1	0	15	0	-0.41	2-0.410	0	15	16
erubescens	2	-0.4	10	17	1	0	15	0	-0.41	2-0.410	0	16	17
erubescens	2	-0.4	10	18	1	0	15	0	-0.41	2-0.410	0	17	18
erubescens	2	-0.4	10	19	1	0	15	0	-0.41	2-0.410	0	18	19
erubescens	2	-0.4	10	20	1	0	15	0	-0.41	2-0.410	0	19	20
erubescens	2	-0.4	10	21	1	0	15	0	-0.41	2-0.410	0	20	21
erubescens	2	-0.4	10	22	1	0	15	0	-0.41	2-0.410	0	21	22
erubescens	2	-0.4	10	23	1	0	15	0	-0.41	2-0.410	0	22	23
erubescens	2	-0.4	10	24	1	0	15	0	-0.41	2-0.410	0	23	24
erubescens	2	-0.4	10	25	1	0	15	0	-0.41	2-0.410	0	24	25
erubescens	2	-0.4	10	26	1	0	15	0	-0.41	2-0.410	0	25	26
erubescens	2	-0.4	10	27	1	0	15	0	-0.41	2-0.410	0	26	27
erubescens	2	-0.4	10	28	1	0	15	0	-0.41	2-0.410	0	27	28
erubescens	2	-0.4	10	29	1	0	15	0	-0.41	2-0.410	0	28	29
erubescens	2	-0.4	10	30	1	0	15	0	-0.41	2-0.410	0	29	30
erubescens	2	-0.4	10	31	1	0	15	0	-0.41	2-0.410	0	30	31
erubescens	2	-0.4	10	32	1	0	15	0	-0.41	2-0.410	0	31	32
erubescens	2	-0.4	10	33	1	0	15	0	-0.41	2-0.410	0	32	33
erubescens	2	-0.4	10	34	1	0	15	0	-0.41	2-0.410	0	33	34
erubescens	2	-0.4	10	35	1	1	15	0.0666667	-0.41	2-0.410	1	34	35
erubescens	2	-0.4	10	36	1	1	15	0.0666667	-0.41	2-0.410	0	35	36
erubescens	2	-0.4	10	37	1	1	15	0.0666667	-0.41	2-0.410	0	36	37
erubescens	2	-0.4	10	38	1	1	15	0.0666667	-0.41	2-0.410	0	37	38
erubescens	2	-0.4	10	39	1	1	15	0.0666667	-0.41	2-0.410	0	38	39
erubescens	2	-0.4	10	40	1	1	15	0.0666667	-0.41	2-0.410	0	39	40
erubescens	2	-0.4	10	41	1	1	15	0.0666667	-0.41	2-0.410	0	40	41
erubescens	2	-0.4	10	42	1	1	15	0.0666667	-0.41	2-0.410	0	41	42
erubescens	2	-0.4	10	43	1	1	15	0.0666667	-0.41	2-0.410	0	42	43
erubescens	2	-0.4	10	44	1	1	15	0.0666667	-0.41	2-0.410	0	43	44
erubescens	2	-0.4	10	45	1	1	15	0.0666667	-0.41	2-0.410	0	44	45
erubescens	2	-0.4	10	46	1	1	15	0.0666667	-0.41	2-0.410	0	45	46
erubescens	2	-0.4	10	47	1	1	15	0.0666667	-0.41	2-0.410	0	46	47
erubescens	2	-0.4	10	48	1	1	15	0.0666667	-0.41	2-0.410	0	47	48
erubescens	2	-0.4	10	49	1	1	15	0.0666667	-0.41	2-0.410	0	48	49
erubescens	2	-0.4	10	50	1	1	15	0.0666667	-0.41	2-0.410	0	49	50
erubescens	2	-0.4	10	51	1	1	15	0.0666667	-0.41	2-0.410	0	50	51
erubescens	2	-0.4	10	52	1	1	15	0.0666667	-0.41	2-0.410	0	51	52
erubescens	2	-0.4	10	53	1	1	15	0.0666667	-0.41	2-0.410	0	52	53
erubescens	2	-0.4	10	54	1	1	15	0.0666667	-0.41	2-0.410	0	53	54
erubescens	2	-0.4	10	55	1	1	15	0.0666667	-0.41	2-0.410	0	54	55
erubescens	2	-0.4	10	56	1	1	15	0.0666667	-0.41	2-0.410	14	55	Inf
erubescens	2	-0.4	10	1	2	0	15	0	-0.41	2-0.410	0	0	1
erubescens	2	-0.4	10	2	2	0	15	0	-0.41	2-0.410	0	1	2
erubescens	2	-0.4	10	3	2	0	15	0	-0.41	2-0.410	0	2	3
erubescens	2	-0.4	10	4	2	0	15	0	-0.41	2-0.410	0	3	4
erubescens	2	-0.4	10	5	2	0	15	0	-0.41	2-0.410	0	4	5
erubescens	2	-0.4	10	6	2	0	15	0	-0.41	2-0.410	0	5	6
erubescens	2	-0.4	10	7	2	0	15	0	-0.41	2-0.410	0	6	7
erubescens	2	-0.4	10	8	2	0	15	0	-0.41	2-0.410	0	7	8
erubescens	2	-0.4	10	9	2	0	15	0	-0.41	2-0.410	0	8	9
erubescens	2	-0.4	10	10	2	0	15	0	-0.41	2-0.410	0	9	10
erubescens	2	-0.4	10	11	2	0	15	0	-0.41	2-0.410	0	10	11
erubescens	2	-0.4	10	12	2	0	15	0	-0.41	2-0.410	0	11	12
erubescens	2	-0.4	10	13	2	0	15	0	-0.41	2-0.410	0	12	13
erubescens	2	-0.4	10	14	2	0	15	0	-0.41	2-0.410	0	13	14
erubescens	2	-0.4	10	15	2	0	15	0	-0.41	2-0.410	0	14	15
erubescens	2	-0.4	10	16	2	0	15	0	-0.41	2-0.410	0	15	16
erubescens	2	-0.4	10	17	2	0	15	0	-0.41	2-0.410	0	16	17
erubescens	2	-0.4	10	18	2	0	15	0	-0.41	2-0.410	0	17	18
erubescens	2	-0.4	10	19	2	0	15	0	-0.41	2-0.410	0	18	19
erubescens	2	-0.4	10	20	2	0	15	0	-0.41	2-0.410	0	19	20
erubescens	2	-0.4	10	21	2	0	15	0	-0.41	2-0.410	0	20	21
erubescens	2	-0.4	10	22	2	0	15	0	-0.41	2-0.410	0	21	22
erubescens	2	-0.4	10	23	2	0	15	0	-0.41	2-0.410	0	22	23
erubescens	2	-0.4	10	24	2	0	15	0	-0.41	2-0.410	0	23	24
erubescens	2	-0.4	10	25	2	0	15	0	-0.41	2-0.410	0	24	25
erubescens	2	-0.4	10	26	2	0	15	0	-0.41	2-0.410	0	25	26
erubescens	2	-0.4	10	27	2	0	15	0	-0.41	2-0.410	0	26	27
erubescens	2	-0.4	10	28	2	0	15	0	-0.41	2-0.410	0	27	28
erubescens	2	-0.4	10	29	2	0	15	0	-0.41	2-0.410	0	28	29
erubescens	2	-0.4	10	30	2	0	15	0	-0.41	2-0.410	0	29	30
erubescens	2	-0.4	10	31	2	0	15	0	-0.41	2-0.410	0	30	31
erubescens	2	-0.4	10	32	2	0	15	0	-0.41	2-0.410	0	31	32
erubescens	2	-0.4	10	33	2	0	15	0	-0.41	2-0.410	0	32	33
erubescens	2	-0.4	10	34	2	1	15	0.0666667	-0.41	2-0.410	1	33	34
erubescens	2	-0.4	10	35	2	2	15	0.133333	-0.41	2-0.410	1	34	35
erubescens	2	-0.4	10	36	2	3	15	0.2	-0.41	2-0.410	1	35	36
erubescens	2	-0.4	10	37	2	3	15	0.2	-0.41	2-0.410	0	36	37
erubescens	2	-0.4	10	38	2	3	15	0.2	-0.41	2-0.410	0	37	38
erubescens	2	-0.4	10	39	2	3	15	0.2	-0.41	2-0.410	0	38	39
erubescens	2	-0.4	10	40	2	3	15	0.2	-0.41	2-0.410	0	39	40
erubescens	2	-0.4	10	41	2	3	15	0.2	-0.41	2-0.410	0	40	41
erubescens	2	-0.4	10	42	2	3	15	0.2	-0.41	2-0.410	0	41	42
erubescens	2	-0.4	10	43	2	3	15	0.2	-0.41	2-0.410	0	42	43
erubescens	2	-0.4	10	44	2	3	15	0.2	-0.41	2-0.410	0	43	44
erubescens	2	-0.4	10	45	2	3	15	0.2	-0.41	2-0.410	0	44	45
erubescens	2	-0.4	10	46	2	3	15	0.2	-0.41	2-0.410	0	45	46
erubescens	2	-0.4	10	47	2	3	15	0.2	-0.41	2-0.410	0	46	47
erubescens	2	-0.4	10	48	2	3	15	0.2	-0.41	2-0.410	0	47	48
erubescens	2	-0.4	10	49	2	3	15	0.2	-0.41	2-0.410	0	48	49
erubescens	2	-0.4	10	50	2	3	15	0.2	-0.41	2-0.410	0	49	50
erubescens	2	-0.4	10	51	2	3	15	0.2	-0.41	2-0.410	0	50	51
erubescens	2	-0.4	10	52	2	3	15	0.2	-0.41	2-0.410	0	51	52
erubescens	2	-0.4	10	53	2	3	15	0.2	-0.41	2-0.410	0	52	53
erubescens	2	-0.4	10	54	2	3	15	0.2	-0.41	2-0.410	0	53	54
erubescens	2	-0.4	10	55	2	3	15	0.2	-0.41	2-0.410	0	54	55
erubescens	2	-0.4	10	56	2	3	15	0.2	-0.41	2-0.410	12	55	Inf
erubescens	2	-0.4	10	1	3	0	15	0	-0.41	2-0.410	0	0	1
erubescens	2	-0.4	10	2	3	0	15	0	-0.41	2-0.410	0	1	2
erubescens	2	-0.4	10	3	3	0	15	0	-0.41	2-0.410	0	2	3
erubescens	2	-0.4	10	4	3	0	15	0	-0.41	2-0.410	0	3	4
erubescens	2	-0.4	10	5	3	0	15	0	-0.41	2-0.410	0	4	5
erubescens	2	-0.4	10	6	3	0	15	0	-0.41	2-0.410	0	5	6
erubescens	2	-0.4	10	7	3	0	15	0	-0.41	2-0.410	0	6	7
erubescens	2	-0.4	10	8	3	0	15	0	-0.41	2-0.410	0	7	8
erubescens	2	-0.4	10	9	3	0	15	0	-0.41	2-0.410	0	8	9
erubescens	2	-0.4	10	10	3	0	15	0	-0.41	2-0.410	0	9	10
erubescens	2	-0.4	10	11	3	0	15	0	-0.41	2-0.410	0	10	11
erubescens	2	-0.4	10	12	3	0	15	0	-0.41	2-0.410	0	11	12
erubescens	2	-0.4	10	13	3	0	15	0	-0.41	2-0.410	0	12	13
erubescens	2	-0.4	10	14	3	0	15	0	-0.41	2-0.410	0	13	14
erubescens	2	-0.4	10	15	3	0	15	0	-0.41	2-0.410	0	14	15
erubescens	2	-0.4	10	16	3	0	15	0	-0.41	2-0.410	0	15	16
erubescens	2	-0.4	10	17	3	0	15	0	-0.41	2-0.410	0	16	17
erubescens	2	-0.4	10	18	3	0	15	0	-0.41	2-0.410	0	17	18
erubescens	2	-0.4	10	19	3	0	15	0	-0.41	2-0.410	0	18	19
erubescens	2	-0.4	10	20	3	0	15	0	-0.41	2-0.410	0	19	20
erubescens	2	-0.4	10	21	3	0	15	0	-0.41	2-0.410	0	20	21
erubescens	2	-0.4	10	22	3	0	15	0	-0.41	2-0.410	0	21	22
erubescens	2	-0.4	10	23	3	0	15	0	-0.41	2-0.410	0	22	23
erubescens	2	-0.4	10	24	3	0	15	0	-0.41	2-0.410	0	23	24
erubescens	2	-0.4	10	25	3	0	15	0	-0.41	2-0.410	0	24	25
erubescens	2	-0.4	10	26	3	0	15	0	-0.41	2-0.410	0	25	26
erubescens	2	-0.4	10	27	3	0	15	0	-0.41	2-0.410	0	26	27
erubescens	2	-0.4	10	28	3	0	15	0	-0.41	2-0.410	0	27	28
erubescens	2	-0.4	10	29	3	0	15	0	-0.41	2-0.410	0	28	29
erubescens	2	-0.4	10	30	3	0	15	0	-0.41	2-0.410	0	29	30
erubescens	2	-0.4	10	31	3	0	15	0	-0.41	2-0.410	0	30	31
erubescens	2	-0.4	10	32	3	0	15	0	-0.41	2-0.410	0	31	32
erubescens	2	-0.4	10	33	3	0	15	0	-0.41	2-0.410	0	32	33
erubescens	2	-0.4	10	34	3	0	15	0	-0.41	2-0.410	0	33	34
erubescens	2	-0.4	10	35	3	1	15	0.0666667	-0.41	2-0.410	1	34	35
erubescens	2	-0.4	10	36	3	1	15	0.0666667	-0.41	2-0.410	0	35	36
erubescens	2	-0.4	10	37	3	1	15	0.0666667	-0.41	2-0.410	0	36	37
erubescens	2	-0.4	10	38	3	1	15	0.0666667	-0.41	2-0.410	0	37	38
erubescens	2	-0.4	10	39	3	1	15	0.0666667	-0.41	2-0.410	0	38	39
erubescens	2	-0.4	10	40	3	1	15	0.0666667	-0.41	2-0.410	0	39	40
erubescens	2	-0.4	10	41	3	1	15	0.0666667	-0.41	2-0.410	0	40	41
erubescens	2	-0.4	10	42	3	1	15	0.0666667	-0.41	2-0.410	0	41	42
erubescens	2	-0.4	10	43	3	1	15	0.0666667	-0.41	2-0.410	0	42	43
erubescens	2	-0.4	10	44	3	1	15	0.0666667	-0.41	2-0.410	0	43	44
erubescens	2	-0.4	10	45	3	1	15	0.0666667	-0.41	2-0.410	0	44	45
erubescens	2	-0.4	10	46	3	1	15	0.0666667	-0.41	2-0.410	0	45	46
erubescens	2	-0.4	10	47	3	1	15	0.0666667	-0.41	2-0.410	0	46	47
erubescens	2	-0.4	10	48	3	1	15	0.0666667	-0.41	2-0.410	0	47	48
erubescens	2	-0.4	10	49	3	1	15	0.0666667	-0.41	2-0.410	0	48	49
erubescens	2	-0.4	10	50	3	1	15	0.0666667	-0.41	2-0.410	0	49	50
erubescens	2	-0.4	10	51	3	1	15	0.0666667	-0.41	2-0.410	0	50	51
erubescens	2	-0.4	10	52	3	1	15	0.0666667	-0.41	2-0.410	0	51	52
erubescens	2	-0.4	10	53	3	1	15	0.0666667	-0.41	2-0.410	0	52	53
erubescens	2	-0.4	10	54	3	1	15	0.0666667	-0.41	2-0.410	0	53	54
erubescens	2	-0.4	10	55	3	1	15	0.0666667	-0.41	2-0.410	0	54	55
erubescens	2	-0.4	10	56	3	1	15	0.0666667	-0.41	2-0.410	14	55	Inf
erubescens	2	-0.8	10	1	1	0	15	0	-0.81	2-0.810	0	0	1
erubescens	2	-0.8	10	2	1	0	15	0	-0.81	2-0.810	0	1	2
erubescens	2	-0.8	10	3	1	0	15	0	-0.81	2-0.810	0	2	3
erubescens	2	-0.8	10	4	1	0	15	0	-0.81	2-0.810	0	3	4
erubescens	2	-0.8	10	5	1	0	15	0	-0.81	2-0.810	0	4	5
erubescens	2	-0.8	10	6	1	0	15	0	-0.81	2-0.810	0	5	6
erubescens	2	-0.8	10	7	1	0	15	0	-0.81	2-0.810	0	6	7
erubescens	2	-0.8	10	8	1	0	15	0	-0.81	2-0.810	0	7	8
erubescens	2	-0.8	10	9	1	0	15	0	-0.81	2-0.810	0	8	9
erubescens	2	-0.8	10	10	1	0	15	0	-0.81	2-0.810	0	9	10
erubescens	2	-0.8	10	11	1	0	15	0	-0.81	2-0.810	0	10	11
erubescens	2	-0.8	10	12	1	0	15	0	-0.81	2-0.810	0	11	12
erubescens	2	-0.8	10	13	1	0	15	0	-0.81	2-0.810	0	12	13
erubescens	2	-0.8	10	14	1	0	15	0	-0.81	2-0.810	0	13	14
erubescens	2	-0.8	10	15	1	0	15	0	-0.81	2-0.810	0	14	15
erubescens	2	-0.8	10	16	1	0	15	0	-0.81	2-0.810	0	15	16
erubescens	2	-0.8	10	17	1	0	15	0	-0.81	2-0.810	0	16	17
erubescens	2	-0.8	10	18	1	0	15	0	-0.81	2-0.810	0	17	18
erubescens	2	-0.8	10	19	1	0	15	0	-0.81	2-0.810	0	18	19
erubescens	2	-0.8	10	20	1	0	15	0	-0.81	2-0.810	0	19	20
erubescens	2	-0.8	10	21	1	0	15	0	-0.81	2-0.810	0	20	21
erubescens	2	-0.8	10	22	1	0	15	0	-0.81	2-0.810	0	21	22
erubescens	2	-0.8	10	23	1	0	15	0	-0.81	2-0.810	0	22	23
erubescens	2	-0.8	10	24	1	0	15	0	-0.81	2-0.810	0	23	24
erubescens	2	-0.8	10	25	1	0	15	0	-0.81	2-0.810	0	24	25
erubescens	2	-0.8	10	26	1	0	15	0	-0.81	2-0.810	0	25	26
erubescens	2	-0.8	10	27	1	0	15	0	-0.81	2-0.810	0	26	27
erubescens	2	-0.8	10	28	1	0	15	0	-0.81	2-0.810	0	27	28
erubescens	2	-0.8	10	29	1	0	15	0	-0.81	2-0.810	0	28	29
erubescens	2	-0.8	10	30	1	0	15	0	-0.81	2-0.810	0	29	30
erubescens	2	-0.8	10	31	1	0	15	0	-0.81	2-0.810	0	30	31
erubescens	2	-0.8	10	32	1	0	15	0	-0.81	2-0.810	0	31	32
erubescens	2	-0.8	10	33	1	0	15	0	-0.81	2-0.810	0	32	33
erubescens	2	-0.8	10	34	1	0	15	0	-0.81	2-0.810	0	33	34
erubescens	2	-0.8	10	35	1	0	15	0	-0.81	2-0.810	0	34	35
erubescens	2	-0.8	10	36	1	0	15	0	-0.81	2-0.810	0	35	36
erubescens	2	-0.8	10	37	1	1	15	0.0666667	-0.81	2-0.810	1	36	37
erubescens	2	-0.8	10	38	1	1	15	0.0666667	-0.81	2-0.810	0	37	38
erubescens	2	-0.8	10	39	1	1	15	0.0666667	-0.81	2-0.810	0	38	39
erubescens	2	-0.8	10	40	1	1	15	0.0666667	-0.81	2-0.810	0	39	40
erubescens	2	-0.8	10	41	1	1	15	0.0666667	-0.81	2-0.810	0	40	41
erubescens	2	-0.8	10	42	1	1	15	0.0666667	-0.81	2-0.810	0	41	42
erubescens	2	-0.8	10	43	1	1	15	0.0666667	-0.81	2-0.810	0	42	43
erubescens	2	-0.8	10	44	1	1	15	0.0666667	-0.81	2-0.810	0	43	44
erubescens	2	-0.8	10	45	1	1	15	0.0666667	-0.81	2-0.810	0	44	45
erubescens	2	-0.8	10	46	1	1	15	0.0666667	-0.81	2-0.810	0	45	46
erubescens	2	-0.8	10	47	1	1	15	0.0666667	-0.81	2-0.810	0	46	47
erubescens	2	-0.8	10	48	1	1	15	0.0666667	-0.81	2-0.810	0	47	48
erubescens	2	-0.8	10	49	1	1	15	0.0666667	-0.81	2-0.810	0	48	49
erubescens	2	-0.8	10	50	1	1	15	0.0666667	-0.81	2-0.810	0	49	50
erubescens	2	-0.8	10	51	1	1	15	0.0666667	-0.81	2-0.810	0	50	51
erubescens	2	-0.8	10	52	1	1	15	0.0666667	-0.81	2-0.810	0	51	52
erubescens	2	-0.8	10	53	1	1	15	0.0666667	-0.81	2-0.810	0	52	53
erubescens	2	-0.8	10	54	1	1	15	0.0666667	-0.81	2-0.810	0	53	54
erubescens	2	-0.8	10	55	1	1	15	0.0666667	-0.81	2-0.810	0	54	55
erubescens	2	-0.8	10	56	1	1	15	0.0666667	-0.81	2-0.810	14	55	Inf
erubescens	2	-0.8	10	1	2	0	15	0	-0.81	2-0.810	0	0	1
erubescens	2	-0.8	10	2	2	0	15	0	-0.81	2-0.810	0	1	2
erubescens	2	-0.8	10	3	2	0	15	0	-0.81	2-0.810	0	2	3
erubescens	2	-0.8	10	4	2	0	15	0	-0.81	2-0.810	0	3	4
erubescens	2	-0.8	10	5	2	0	15	0	-0.81	2-0.810	0	4	5
erubescens	2	-0.8	10	6	2	0	15	0	-0.81	2-0.810	0	5	6
erubescens	2	-0.8	10	7	2	0	15	0	-0.81	2-0.810	0	6	7
erubescens	2	-0.8	10	8	2	0	15	0	-0.81	2-0.810	0	7	8
erubescens	2	-0.8	10	9	2	0	15	0	-0.81	2-0.810	0	8	9
erubescens	2	-0.8	10	10	2	0	15	0	-0.81	2-0.810	0	9	10
erubescens	2	-0.8	10	11	2	0	15	0	-0.81	2-0.810	0	10	11
erubescens	2	-0.8	10	12	2	0	15	0	-0.81	2-0.810	0	11	12
erubescens	2	-0.8	10	13	2	0	15	0	-0.81	2-0.810	0	12	13
erubescens	2	-0.8	10	14	2	0	15	0	-0.81	2-0.810	0	13	14
erubescens	2	-0.8	10	15	2	0	15	0	-0.81	2-0.810	0	14	15
erubescens	2	-0.8	10	16	2	0	15	0	-0.81	2-0.810	0	15	16
erubescens	2	-0.8	10	17	2	0	15	0	-0.81	2-0.810	0	16	17
erubescens	2	-0.8	10	18	2	0	15	0	-0.81	2-0.810	0	17	18
erubescens	2	-0.8	10	19	2	0	15	0	-0.81	2-0.810	0	18	19
erubescens	2	-0.8	10	20	2	0	15	0	-0.81	2-0.810	0	19	20
erubescens	2	-0.8	10	21	2	0	15	0	-0.81	2-0.810	0	20	21
erubescens	2	-0.8	10	22	2	0	15	0	-0.81	2-0.810	0	21	22
erubescens	2	-0.8	10	23	2	0	15	0	-0.81	2-0.810	0	22	23
erubescens	2	-0.8	10	24	2	0	15	0	-0.81	2-0.810	0	23	24
erubescens	2	-0.8	10	25	2	0	15	0	-0.81	2-0.810	0	24	25
erubescens	2	-0.8	10	26	2	0	15	0	-0.81	2-0.810	0	25	26
erubescens	2	-0.8	10	27	2	0	15	0	-0.81	2-0.810	0	26	27
erubescens	2	-0.8	10	28	2	0	15	0	-0.81	2-0.810	0	27	28
erubescens	2	-0.8	10	29	2	0	15	0	-0.81	2-0.810	0	28	29
erubescens	2	-0.8	10	30	2	0	15	0	-0.81	2-0.810	0	29	30
erubescens	2	-0.8	10	31	2	0	15	0	-0.81	2-0.810	0	30	31
erubescens	2	-0.8	10	32	2	0	15	0	-0.81	2-0.810	0	31	32
erubescens	2	-0.8	10	33	2	0	15	0	-0.81	2-0.810	0	32	33
erubescens	2	-0.8	10	34	2	0	15	0	-0.81	2-0.810	0	33	34
erubescens	2	-0.8	10	35	2	0	15	0	-0.81	2-0.810	0	34	35
erubescens	2	-0.8	10	36	2	0	15	0	-0.81	2-0.810	0	35	36
erubescens	2	-0.8	10	37	2	0	15	0	-0.81	2-0.810	0	36	37
erubescens	2	-0.8	10	38	2	0	15	0	-0.81	2-0.810	0	37	38
erubescens	2	-0.8	10	39	2	0	15	0	-0.81	2-0.810	0	38	39
erubescens	2	-0.8	10	40	2	0	15	0	-0.81	2-0.810	0	39	40
erubescens	2	-0.8	10	41	2	0	15	0	-0.81	2-0.810	0	40	41
erubescens	2	-0.8	10	42	2	0	15	0	-0.81	2-0.810	0	41	42
erubescens	2	-0.8	10	43	2	0	15	0	-0.81	2-0.810	0	42	43
erubescens	2	-0.8	10	44	2	0	15	0	-0.81	2-0.810	0	43	44
erubescens	2	-0.8	10	45	2	0	15	0	-0.81	2-0.810	0	44	45
erubescens	2	-0.8	10	46	2	0	15	0	-0.81	2-0.810	0	45	46
erubescens	2	-0.8	10	47	2	0	15	0	-0.81	2-0.810	0	46	47
erubescens	2	-0.8	10	48	2	0	15	0	-0.81	2-0.810	0	47	48
erubescens	2	-0.8	10	49	2	0	15	0	-0.81	2-0.810	0	48	49
erubescens	2	-0.8	10	50	2	1	15	0.0666667	-0.81	2-0.810	1	49	50
erubescens	2	-0.8	10	51	2	1	15	0.0666667	-0.81	2-0.810	0	50	51
erubescens	2	-0.8	10	52	2	1	15	0.0666667	-0.81	2-0.810	0	51	52
erubescens	2	-0.8	10	53	2	1	15	0.0666667	-0.81	2-0.810	0	52	53
erubescens	2	-0.8	10	54	2	1	15	0.0666667	-0.81	2-0.810	0	53	54
erubescens	2	-0.8	10	55	2	1	15	0.0666667	-0.81	2-0.810	0	54	55
erubescens	2	-0.8	10	56	2	1	15	0.0666667	-0.81	2-0.810	14	55	Inf
erubescens	2	-0.8	10	1	3	0	15	0	-0.81	2-0.810	0	0	1
erubescens	2	-0.8	10	2	3	0	15	0	-0.81	2-0.810	0	1	2
erubescens	2	-0.8	10	3	3	0	15	0	-0.81	2-0.810	0	2	3
erubescens	2	-0.8	10	4	3	0	15	0	-0.81	2-0.810	0	3	4
erubescens	2	-0.8	10	5	3	0	15	0	-0.81	2-0.810	0	4	5
erubescens	2	-0.8	10	6	3	0	15	0	-0.81	2-0.810	0	5	6
erubescens	2	-0.8	10	7	3	0	15	0	-0.81	2-0.810	0	6	7
erubescens	2	-0.8	10	8	3	0	15	0	-0.81	2-0.810	0	7	8
erubescens	2	-0.8	10	9	3	0	15	0	-0.81	2-0.810	0	8	9
erubescens	2	-0.8	10	10	3	0	15	0	-0.81	2-0.810	0	9	10
erubescens	2	-0.8	10	11	3	0	15	0	-0.81	2-0.810	0	10	11
erubescens	2	-0.8	10	12	3	0	15	0	-0.81	2-0.810	0	11	12
erubescens	2	-0.8	10	13	3	0	15	0	-0.81	2-0.810	0	12	13
erubescens	2	-0.8	10	14	3	0	15	0	-0.81	2-0.810	0	13	14
erubescens	2	-0.8	10	15	3	0	15	0	-0.81	2-0.810	0	14	15
erubescens	2	-0.8	10	16	3	0	15	0	-0.81	2-0.810	0	15	16
erubescens	2	-0.8	10	17	3	0	15	0	-0.81	2-0.810	0	16	17
erubescens	2	-0.8	10	18	3	0	15	0	-0.81	2-0.810	0	17	18
erubescens	2	-0.8	10	19	3	0	15	0	-0.81	2-0.810	0	18	19
erubescens	2	-0.8	10	20	3	0	15	0	-0.81	2-0.810	0	19	20
erubescens	2	-0.8	10	21	3	0	15	0	-0.81	2-0.810	0	20	21
erubescens	2	-0.8	10	22	3	0	15	0	-0.81	2-0.810	0	21	22
erubescens	2	-0.8	10	23	3	0	15	0	-0.81	2-0.810	0	22	23
erubescens	2	-0.8	10	24	3	0	15	0	-0.81	2-0.810	0	23	24
erubescens	2	-0.8	10	25	3	0	15	0	-0.81	2-0.810	0	24	25
erubescens	2	-0.8	10	26	3	0	15	0	-0.81	2-0.810	0	25	26
erubescens	2	-0.8	10	27	3	0	15	0	-0.81	2-0.810	0	26	27
erubescens	2	-0.8	10	28	3	0	15	0	-0.81	2-0.810	0	27	28
erubescens	2	-0.8	10	29	3	0	15	0	-0.81	2-0.810	0	28	29
erubescens	2	-0.8	10	30	3	0	15	0	-0.81	2-0.810	0	29	30
erubescens	2	-0.8	10	31	3	0	15	0	-0.81	2-0.810	0	30	31
erubescens	2	-0.8	10	32	3	0	15	0	-0.81	2-0.810	0	31	32
erubescens	2	-0.8	10	33	3	0	15	0	-0.81	2-0.810	0	32	33
erubescens	2	-0.8	10	34	3	0	15	0	-0.81	2-0.810	0	33	34
erubescens	2	-0.8	10	35	3	0	15	0	-0.81	2-0.810	0	34	35
erubescens	2	-0.8	10	36	3	0	15	0	-0.81	2-0.810	0	35	36
erubescens	2	-0.8	10	37	3	0	15	0	-0.81	2-0.810	0	36	37
erubescens	2	-0.8	10	38	3	0	15	0	-0.81	2-0.810	0	37	38
erubescens	2	-0.8	10	39	3	0	15	0	-0.81	2-0.810	0	38	39
erubescens	2	-0.8	10	40	3	0	15	0	-0.81	2-0.810	0	39	40
erubescens	2	-0.8	10	41	3	0	15	0	-0.81	2-0.810	0	40	41
erubescens	2	-0.8	10	42	3	0	15	0	-0.81	2-0.810	0	41	42
erubescens	2	-0.8	10	43	3	0	15	0	-0.81	2-0.810	0	42	43
erubescens	2	-0.8	10	44	3	0	15	0	-0.81	2-0.810	0	43	44
erubescens	2	-0.8	10	45	3	0	15	0	-0.81	2-0.810	0	44	45
erubescens	2	-0.8	10	46	3	0	15	0	-0.81	2-0.810	0	45	46
erubescens	2	-0.8	10	47	3	0	15	0	-0.81	2-0.810	0	46	47
erubescens	2	-0.8	10	48	3	0	15	0	-0.81	2-0.810	0	47	48
erubescens	2	-0.8	10	49	3	0	15	0	-0.81	2-0.810	0	48	49
erubescens	2	-0.8	10	50	3	0	15	0	-0.81	2-0.810	0	49	50
erubescens	2	-0.8	10	51	3	0	15	0	-0.81	2-0.810	0	50	51
erubescens	2	-0.8	10	52	3	0	15	0	-0.81	2-0.810	0	51	52
erubescens	2	-0.8	10	53	3	0	15	0	-0.81	2-0.810	0	52	53
erubescens	2	-0.8	10	54	3	0	15	0	-0.81	2-0.810	0	53	54
erubescens	2	-0.8	10	55	3	0	15	0	-0.81	2-0.810	0	54	55
erubescens	2	-0.8	10	56	3	0	15	0	-0.81	2-0.810	15	55	Inf
erubescens	2	0	15	1	1	0	15	0	15	2015	0	0	1
erubescens	2	0	15	2	1	0	15	0	15	2015	0	1	2
erubescens	2	0	15	3	1	0	15	0	15	2015	0	2	3
erubescens	2	0	15	4	1	0	15	0	15	2015	0	3	4
erubescens	2	0	15	5	1	0	15	0	15	2015	0	4	5
erubescens	2	0	15	6	1	0	15	0	15	2015	0	5	6
erubescens	2	0	15	7	1	0	15	0	15	2015	0	6	7
erubescens	2	0	15	8	1	0	15	0	15	2015	0	7	8
erubescens	2	0	15	9	1	0	15	0	15	2015	0	8	9
erubescens	2	0	15	10	1	0	15	0	15	2015	0	9	10
erubescens	2	0	15	11	1	0	15	0	15	2015	0	10	11
erubescens	2	0	15	12	1	0	15	0	15	2015	0	11	12
erubescens	2	0	15	13	1	0	15	0	15	2015	0	12	13
erubescens	2	0	15	14	1	0	15	0	15	2015	0	13	14
erubescens	2	0	15	15	1	2	15	0.133333	15	2015	2	14	15
erubescens	2	0	15	16	1	2	15	0.133333	15	2015	0	15	16
erubescens	2	0	15	17	1	4	15	0.266667	15	2015	2	16	17
erubescens	2	0	15	18	1	9	15	0.6	15	2015	5	17	18
erubescens	2	0	15	19	1	9	15	0.6	15	2015	0	18	19
erubescens	2	0	15	20	1	9	15	0.6	15	2015	0	19	20
erubescens	2	0	15	21	1	10	15	0.666667	15	2015	1	20	21
erubescens	2	0	15	22	1	11	15	0.733333	15	2015	1	21	22
erubescens	2	0	15	23	1	11	15	0.733333	15	2015	0	22	23
erubescens	2	0	15	24	1	11	15	0.733333	15	2015	0	23	24
erubescens	2	0	15	25	1	11	15	0.733333	15	2015	0	24	25
erubescens	2	0	15	26	1	11	15	0.733333	15	2015	0	25	26
erubescens	2	0	15	27	1	11	15	0.733333	15	2015	0	26	27
erubescens	2	0	15	28	1	12	15	0.8	15	2015	1	27	28
erubescens	2	0	15	29	1	12	15	0.8	15	2015	0	28	29
erubescens	2	0	15	30	1	12	15	0.8	15	2015	0	29	30
erubescens	2	0	15	31	1	13	15	0.866667	15	2015	1	30	31
erubescens	2	0	15	32	1	13	15	0.866667	15	2015	0	31	32
erubescens	2	0	15	33	1	13	15	0.866667	15	2015	0	32	33
erubescens	2	0	15	34	1	13	15	0.866667	15	2015	0	33	34
erubescens	2	0	15	35	1	13	15	0.866667	15	2015	0	34	35
erubescens	2	0	15	36	1	13	15	0.866667	15	2015	0	35	36
erubescens	2	0	15	37	1	13	15	0.866667	15	2015	0	36	37
erubescens	2	0	15	38	1	13	15	0.866667	15	2015	0	37	38
erubescens	2	0	15	39	1	13	15	0.866667	15	2015	0	38	39
erubescens	2	0	15	40	1	13	15	0.866667	15	2015	0	39	40
erubescens	2	0	15	41	1	13	15	0.866667	15	2015	0	40	41
erubescens	2	0	15	42	1	13	15	0.866667	15	2015	0	41	42
erubescens	2	0	15	43	1	13	15	0.866667	15	2015	0	42	43
erubescens	2	0	15	44	1	13	15	0.866667	15	2015	0	43	44
erubescens	2	0	15	45	1	13	15	0.866667	15	2015	0	44	45
erubescens	2	0	15	46	1	13	15	0.866667	15	2015	0	45	46
erubescens	2	0	15	47	1	13	15	0.866667	15	2015	0	46	47
erubescens	2	0	15	48	1	13	15	0.866667	15	2015	0	47	48
erubescens	2	0	15	49	1	13	15	0.866667	15	2015	0	48	49
erubescens	2	0	15	50	1	13	15	0.866667	15	2015	0	49	50
erubescens	2	0	15	51	1	13	15	0.866667	15	2015	0	50	51
erubescens	2	0	15	52	1	13	15	0.866667	15	2015	0	51	52
erubescens	2	0	15	53	1	13	15	0.866667	15	2015	0	52	53
erubescens	2	0	15	54	1	13	15	0.866667	15	2015	0	53	54
erubescens	2	0	15	55	1	13	15	0.866667	15	2015	0	54	55
erubescens	2	0	15	56	1	13	15	0.866667	15	2015	2	55	Inf
erubescens	2	0	15	1	2	0	15	0	15	2015	0	0	1
erubescens	2	0	15	2	2	0	15	0	15	2015	0	1	2
erubescens	2	0	15	3	2	0	15	0	15	2015	0	2	3
erubescens	2	0	15	4	2	0	15	0	15	2015	0	3	4
erubescens	2	0	15	5	2	0	15	0	15	2015	0	4	5
erubescens	2	0	15	6	2	0	15	0	15	2015	0	5	6
erubescens	2	0	15	7	2	0	15	0	15	2015	0	6	7
erubescens	2	0	15	8	2	0	15	0	15	2015	0	7	8
erubescens	2	0	15	9	2	0	15	0	15	2015	0	8	9
erubescens	2	0	15	10	2	0	15	0	15	2015	0	9	10
erubescens	2	0	15	11	2	0	15	0	15	2015	0	10	11
erubescens	2	0	15	12	2	0	15	0	15	2015	0	11	12
erubescens	2	0	15	13	2	0	15	0	15	2015	0	12	13
erubescens	2	0	15	14	2	0	15	0	15	2015	0	13	14
erubescens	2	0	15	15	2	2	15	0.133333	15	2015	2	14	15
erubescens	2	0	15	16	2	2	15	0.133333	15	2015	0	15	16
erubescens	2	0	15	17	2	4	15	0.266667	15	2015	2	16	17
erubescens	2	0	15	18	2	6	15	0.4	15	2015	2	17	18
erubescens	2	0	15	19	2	6	15	0.4	15	2015	0	18	19
erubescens	2	0	15	20	2	6	15	0.4	15	2015	0	19	20
erubescens	2	0	15	21	2	7	15	0.466667	15	2015	1	20	21
erubescens	2	0	15	22	2	9	15	0.6	15	2015	2	21	22
erubescens	2	0	15	23	2	9	15	0.6	15	2015	0	22	23
erubescens	2	0	15	24	2	9	15	0.6	15	2015	0	23	24
erubescens	2	0	15	25	2	9	15	0.6	15	2015	0	24	25
erubescens	2	0	15	26	2	9	15	0.6	15	2015	0	25	26
erubescens	2	0	15	27	2	9	15	0.6	15	2015	0	26	27
erubescens	2	0	15	28	2	9	15	0.6	15	2015	0	27	28
erubescens	2	0	15	29	2	9	15	0.6	15	2015	0	28	29
erubescens	2	0	15	30	2	9	15	0.6	15	2015	0	29	30
erubescens	2	0	15	31	2	9	15	0.6	15	2015	0	30	31
erubescens	2	0	15	32	2	9	15	0.6	15	2015	0	31	32
erubescens	2	0	15	33	2	9	15	0.6	15	2015	0	32	33
erubescens	2	0	15	34	2	9	15	0.6	15	2015	0	33	34
erubescens	2	0	15	35	2	9	15	0.6	15	2015	0	34	35
erubescens	2	0	15	36	2	9	15	0.6	15	2015	0	35	36
erubescens	2	0	15	37	2	9	15	0.6	15	2015	0	36	37
erubescens	2	0	15	38	2	9	15	0.6	15	2015	0	37	38
erubescens	2	0	15	39	2	9	15	0.6	15	2015	0	38	39
erubescens	2	0	15	40	2	9	15	0.6	15	2015	0	39	40
erubescens	2	0	15	41	2	9	15	0.6	15	2015	0	40	41
erubescens	2	0	15	42	2	10	15	0.666667	15	2015	1	41	42
erubescens	2	0	15	43	2	10	15	0.666667	15	2015	0	42	43
erubescens	2	0	15	44	2	10	15	0.666667	15	2015	0	43	44
erubescens	2	0	15	45	2	10	15	0.666667	15	2015	0	44	45
erubescens	2	0	15	46	2	10	15	0.666667	15	2015	0	45	46
erubescens	2	0	15	47	2	10	15	0.666667	15	2015	0	46	47
erubescens	2	0	15	48	2	10	15	0.666667	15	2015	0	47	48
erubescens	2	0	15	49	2	10	15	0.666667	15	2015	0	48	49
erubescens	2	0	15	50	2	10	15	0.666667	15	2015	0	49	50
erubescens	2	0	15	51	2	10	15	0.666667	15	2015	0	50	51
erubescens	2	0	15	52	2	10	15	0.666667	15	2015	0	51	52
erubescens	2	0	15	53	2	10	15	0.666667	15	2015	0	52	53
erubescens	2	0	15	54	2	10	15	0.666667	15	2015	0	53	54
erubescens	2	0	15	55	2	10	15	0.666667	15	2015	0	54	55
erubescens	2	0	15	56	2	10	15	0.666667	15	2015	5	55	Inf
erubescens	2	0	15	1	3	0	15	0	15	2015	0	0	1
erubescens	2	0	15	2	3	0	15	0	15	2015	0	1	2
erubescens	2	0	15	3	3	0	15	0	15	2015	0	2	3
erubescens	2	0	15	4	3	0	15	0	15	2015	0	3	4
erubescens	2	0	15	5	3	0	15	0	15	2015	0	4	5
erubescens	2	0	15	6	3	0	15	0	15	2015	0	5	6
erubescens	2	0	15	7	3	0	15	0	15	2015	0	6	7
erubescens	2	0	15	8	3	0	15	0	15	2015	0	7	8
erubescens	2	0	15	9	3	0	15	0	15	2015	0	8	9
erubescens	2	0	15	10	3	0	15	0	15	2015	0	9	10
erubescens	2	0	15	11	3	0	15	0	15	2015	0	10	11
erubescens	2	0	15	12	3	0	15	0	15	2015	0	11	12
erubescens	2	0	15	13	3	0	15	0	15	2015	0	12	13
erubescens	2	0	15	14	3	2	15	0.133333	15	2015	2	13	14
erubescens	2	0	15	15	3	5	15	0.333333	15	2015	3	14	15
erubescens	2	0	15	16	3	5	15	0.333333	15	2015	0	15	16
erubescens	2	0	15	17	3	5	15	0.333333	15	2015	0	16	17
erubescens	2	0	15	18	3	9	15	0.6	15	2015	4	17	18
erubescens	2	0	15	19	3	9	15	0.6	15	2015	0	18	19
erubescens	2	0	15	20	3	9	15	0.6	15	2015	0	19	20
erubescens	2	0	15	21	3	9	15	0.6	15	2015	0	20	21
erubescens	2	0	15	22	3	9	15	0.6	15	2015	0	21	22
erubescens	2	0	15	23	3	9	15	0.6	15	2015	0	22	23
erubescens	2	0	15	24	3	10	15	0.666667	15	2015	1	23	24
erubescens	2	0	15	25	3	10	15	0.666667	15	2015	0	24	25
erubescens	2	0	15	26	3	10	15	0.666667	15	2015	0	25	26
erubescens	2	0	15	27	3	10	15	0.666667	15	2015	0	26	27
erubescens	2	0	15	28	3	10	15	0.666667	15	2015	0	27	28
erubescens	2	0	15	29	3	10	15	0.666667	15	2015	0	28	29
erubescens	2	0	15	30	3	10	15	0.666667	15	2015	0	29	30
erubescens	2	0	15	31	3	10	15	0.666667	15	2015	0	30	31
erubescens	2	0	15	32	3	10	15	0.666667	15	2015	0	31	32
erubescens	2	0	15	33	3	10	15	0.666667	15	2015	0	32	33
erubescens	2	0	15	34	3	10	15	0.666667	15	2015	0	33	34
erubescens	2	0	15	35	3	10	15	0.666667	15	2015	0	34	35
erubescens	2	0	15	36	3	10	15	0.666667	15	2015	0	35	36
erubescens	2	0	15	37	3	10	15	0.666667	15	2015	0	36	37
erubescens	2	0	15	38	3	10	15	0.666667	15	2015	0	37	38
erubescens	2	0	15	39	3	10	15	0.666667	15	2015	0	38	39
erubescens	2	0	15	40	3	10	15	0.666667	15	2015	0	39	40
erubescens	2	0	15	41	3	10	15	0.666667	15	2015	0	40	41
erubescens	2	0	15	42	3	10	15	0.666667	15	2015	0	41	42
erubescens	2	0	15	43	3	10	15	0.666667	15	2015	0	42	43
erubescens	2	0	15	44	3	10	15	0.666667	15	2015	0	43	44
erubescens	2	0	15	45	3	10	15	0.666667	15	2015	0	44	45
erubescens	2	0	15	46	3	10	15	0.666667	15	2015	0	45	46
erubescens	2	0	15	47	3	10	15	0.666667	15	2015	0	46	47
erubescens	2	0	15	48	3	10	15	0.666667	15	2015	0	47	48
erubescens	2	0	15	49	3	10	15	0.666667	15	2015	0	48	49
erubescens	2	0	15	50	3	10	15	0.666667	15	2015	0	49	50
erubescens	2	0	15	51	3	10	15	0.666667	15	2015	0	50	51
erubescens	2	0	15	52	3	10	15	0.666667	15	2015	0	51	52
erubescens	2	0	15	53	3	10	15	0.666667	15	2015	0	52	53
erubescens	2	0	15	54	3	10	15	0.666667	15	2015	0	53	54
erubescens	2	0	15	55	3	10	15	0.666667	15	2015	0	54	55
erubescens	2	0	15	56	3	10	15	0.666667	15	2015	5	55	Inf
erubescens	2	-0.4	15	1	1	0	15	0	-0.415	2-0.415	0	0	1
erubescens	2	-0.4	15	2	1	0	15	0	-0.415	2-0.415	0	1	2
erubescens	2	-0.4	15	3	1	0	15	0	-0.415	2-0.415	0	2	3
erubescens	2	-0.4	15	4	1	0	15	0	-0.415	2-0.415	0	3	4
erubescens	2	-0.4	15	5	1	0	15	0	-0.415	2-0.415	0	4	5
erubescens	2	-0.4	15	6	1	0	15	0	-0.415	2-0.415	0	5	6
erubescens	2	-0.4	15	7	1	0	15	0	-0.415	2-0.415	0	6	7
erubescens	2	-0.4	15	8	1	0	15	0	-0.415	2-0.415	0	7	8
erubescens	2	-0.4	15	9	1	0	15	0	-0.415	2-0.415	0	8	9
erubescens	2	-0.4	15	10	1	0	15	0	-0.415	2-0.415	0	9	10
erubescens	2	-0.4	15	11	1	0	15	0	-0.415	2-0.415	0	10	11
erubescens	2	-0.4	15	12	1	0	15	0	-0.415	2-0.415	0	11	12
erubescens	2	-0.4	15	13	1	0	15	0	-0.415	2-0.415	0	12	13
erubescens	2	-0.4	15	14	1	1	15	0.0666667	-0.415	2-0.415	1	13	14
erubescens	2	-0.4	15	15	1	1	15	0.0666667	-0.415	2-0.415	0	14	15
erubescens	2	-0.4	15	16	1	1	15	0.0666667	-0.415	2-0.415	0	15	16
erubescens	2	-0.4	15	17	1	2	15	0.133333	-0.415	2-0.415	1	16	17
erubescens	2	-0.4	15	18	1	2	15	0.133333	-0.415	2-0.415	0	17	18
erubescens	2	-0.4	15	19	1	5	15	0.333333	-0.415	2-0.415	3	18	19
erubescens	2	-0.4	15	20	1	8	15	0.533333	-0.415	2-0.415	3	19	20
erubescens	2	-0.4	15	21	1	8	15	0.533333	-0.415	2-0.415	0	20	21
erubescens	2	-0.4	15	22	1	8	15	0.533333	-0.415	2-0.415	0	21	22
erubescens	2	-0.4	15	23	1	8	15	0.533333	-0.415	2-0.415	0	22	23
erubescens	2	-0.4	15	24	1	9	15	0.6	-0.415	2-0.415	1	23	24
erubescens	2	-0.4	15	25	1	9	15	0.6	-0.415	2-0.415	0	24	25
erubescens	2	-0.4	15	26	1	10	15	0.666667	-0.415	2-0.415	1	25	26
erubescens	2	-0.4	15	27	1	10	15	0.666667	-0.415	2-0.415	0	26	27
erubescens	2	-0.4	15	28	1	10	15	0.666667	-0.415	2-0.415	0	27	28
erubescens	2	-0.4	15	29	1	10	15	0.666667	-0.415	2-0.415	0	28	29
erubescens	2	-0.4	15	30	1	10	15	0.666667	-0.415	2-0.415	0	29	30
erubescens	2	-0.4	15	31	1	10	15	0.666667	-0.415	2-0.415	0	30	31
erubescens	2	-0.4	15	32	1	10	15	0.666667	-0.415	2-0.415	0	31	32
erubescens	2	-0.4	15	33	1	10	15	0.666667	-0.415	2-0.415	0	32	33
erubescens	2	-0.4	15	34	1	10	15	0.666667	-0.415	2-0.415	0	33	34
erubescens	2	-0.4	15	35	1	10	15	0.666667	-0.415	2-0.415	0	34	35
erubescens	2	-0.4	15	36	1	10	15	0.666667	-0.415	2-0.415	0	35	36
erubescens	2	-0.4	15	37	1	10	15	0.666667	-0.415	2-0.415	0	36	37
erubescens	2	-0.4	15	38	1	10	15	0.666667	-0.415	2-0.415	0	37	38
erubescens	2	-0.4	15	39	1	10	15	0.666667	-0.415	2-0.415	0	38	39
erubescens	2	-0.4	15	40	1	10	15	0.666667	-0.415	2-0.415	0	39	40
erubescens	2	-0.4	15	41	1	10	15	0.666667	-0.415	2-0.415	0	40	41
erubescens	2	-0.4	15	42	1	10	15	0.666667	-0.415	2-0.415	0	41	42
erubescens	2	-0.4	15	43	1	10	15	0.666667	-0.415	2-0.415	0	42	43
erubescens	2	-0.4	15	44	1	10	15	0.666667	-0.415	2-0.415	0	43	44
erubescens	2	-0.4	15	45	1	10	15	0.666667	-0.415	2-0.415	0	44	45
erubescens	2	-0.4	15	46	1	10	15	0.666667	-0.415	2-0.415	0	45	46
erubescens	2	-0.4	15	47	1	10	15	0.666667	-0.415	2-0.415	0	46	47
erubescens	2	-0.4	15	48	1	10	15	0.666667	-0.415	2-0.415	0	47	48
erubescens	2	-0.4	15	49	1	10	15	0.666667	-0.415	2-0.415	0	48	49
erubescens	2	-0.4	15	50	1	11	15	0.733333	-0.415	2-0.415	1	49	50
erubescens	2	-0.4	15	51	1	11	15	0.733333	-0.415	2-0.415	0	50	51
erubescens	2	-0.4	15	52	1	11	15	0.733333	-0.415	2-0.415	0	51	52
erubescens	2	-0.4	15	53	1	11	15	0.733333	-0.415	2-0.415	0	52	53
erubescens	2	-0.4	15	54	1	12	15	0.8	-0.415	2-0.415	1	53	54
erubescens	2	-0.4	15	55	1	12	15	0.8	-0.415	2-0.415	0	54	55
erubescens	2	-0.4	15	56	1	12	15	0.8	-0.415	2-0.415	3	55	Inf
erubescens	2	-0.4	15	1	2	0	15	0	-0.415	2-0.415	0	0	1
erubescens	2	-0.4	15	2	2	0	15	0	-0.415	2-0.415	0	1	2
erubescens	2	-0.4	15	3	2	0	15	0	-0.415	2-0.415	0	2	3
erubescens	2	-0.4	15	4	2	0	15	0	-0.415	2-0.415	0	3	4
erubescens	2	-0.4	15	5	2	0	15	0	-0.415	2-0.415	0	4	5
erubescens	2	-0.4	15	6	2	0	15	0	-0.415	2-0.415	0	5	6
erubescens	2	-0.4	15	7	2	0	15	0	-0.415	2-0.415	0	6	7
erubescens	2	-0.4	15	8	2	0	15	0	-0.415	2-0.415	0	7	8
erubescens	2	-0.4	15	9	2	0	15	0	-0.415	2-0.415	0	8	9
erubescens	2	-0.4	15	10	2	0	15	0	-0.415	2-0.415	0	9	10
erubescens	2	-0.4	15	11	2	0	15	0	-0.415	2-0.415	0	10	11
erubescens	2	-0.4	15	12	2	0	15	0	-0.415	2-0.415	0	11	12
erubescens	2	-0.4	15	13	2	0	15	0	-0.415	2-0.415	0	12	13
erubescens	2	-0.4	15	14	2	0	15	0	-0.415	2-0.415	0	13	14
erubescens	2	-0.4	15	15	2	0	15	0	-0.415	2-0.415	0	14	15
erubescens	2	-0.4	15	16	2	0	15	0	-0.415	2-0.415	0	15	16
erubescens	2	-0.4	15	17	2	3	15	0.2	-0.415	2-0.415	3	16	17
erubescens	2	-0.4	15	18	2	3	15	0.2	-0.415	2-0.415	0	17	18
erubescens	2	-0.4	15	19	2	4	15	0.266667	-0.415	2-0.415	1	18	19
erubescens	2	-0.4	15	20	2	4	15	0.266667	-0.415	2-0.415	0	19	20
erubescens	2	-0.4	15	21	2	4	15	0.266667	-0.415	2-0.415	0	20	21
erubescens	2	-0.4	15	22	2	4	15	0.266667	-0.415	2-0.415	0	21	22
erubescens	2	-0.4	15	23	2	4	15	0.266667	-0.415	2-0.415	0	22	23
erubescens	2	-0.4	15	24	2	6	15	0.4	-0.415	2-0.415	2	23	24
erubescens	2	-0.4	15	25	2	6	15	0.4	-0.415	2-0.415	0	24	25
erubescens	2	-0.4	15	26	2	6	15	0.4	-0.415	2-0.415	0	25	26
erubescens	2	-0.4	15	27	2	7	15	0.466667	-0.415	2-0.415	1	26	27
erubescens	2	-0.4	15	28	2	7	15	0.466667	-0.415	2-0.415	0	27	28
erubescens	2	-0.4	15	29	2	7	15	0.466667	-0.415	2-0.415	0	28	29
erubescens	2	-0.4	15	30	2	7	15	0.466667	-0.415	2-0.415	0	29	30
erubescens	2	-0.4	15	31	2	7	15	0.466667	-0.415	2-0.415	0	30	31
erubescens	2	-0.4	15	32	2	7	15	0.466667	-0.415	2-0.415	0	31	32
erubescens	2	-0.4	15	33	2	8	15	0.533333	-0.415	2-0.415	1	32	33
erubescens	2	-0.4	15	34	2	8	15	0.533333	-0.415	2-0.415	0	33	34
erubescens	2	-0.4	15	35	2	8	15	0.533333	-0.415	2-0.415	0	34	35
erubescens	2	-0.4	15	36	2	8	15	0.533333	-0.415	2-0.415	0	35	36
erubescens	2	-0.4	15	37	2	8	15	0.533333	-0.415	2-0.415	0	36	37
erubescens	2	-0.4	15	38	2	8	15	0.533333	-0.415	2-0.415	0	37	38
erubescens	2	-0.4	15	39	2	8	15	0.533333	-0.415	2-0.415	0	38	39
erubescens	2	-0.4	15	40	2	8	15	0.533333	-0.415	2-0.415	0	39	40
erubescens	2	-0.4	15	41	2	8	15	0.533333	-0.415	2-0.415	0	40	41
erubescens	2	-0.4	15	42	2	8	15	0.533333	-0.415	2-0.415	0	41	42
erubescens	2	-0.4	15	43	2	8	15	0.533333	-0.415	2-0.415	0	42	43
erubescens	2	-0.4	15	44	2	8	15	0.533333	-0.415	2-0.415	0	43	44
erubescens	2	-0.4	15	45	2	8	15	0.533333	-0.415	2-0.415	0	44	45
erubescens	2	-0.4	15	46	2	8	15	0.533333	-0.415	2-0.415	0	45	46
erubescens	2	-0.4	15	47	2	8	15	0.533333	-0.415	2-0.415	0	46	47
erubescens	2	-0.4	15	48	2	8	15	0.533333	-0.415	2-0.415	0	47	48
erubescens	2	-0.4	15	49	2	8	15	0.533333	-0.415	2-0.415	0	48	49
erubescens	2	-0.4	15	50	2	8	15	0.533333	-0.415	2-0.415	0	49	50
erubescens	2	-0.4	15	51	2	8	15	0.533333	-0.415	2-0.415	0	50	51
erubescens	2	-0.4	15	52	2	8	15	0.533333	-0.415	2-0.415	0	51	52
erubescens	2	-0.4	15	53	2	8	15	0.533333	-0.415	2-0.415	0	52	53
erubescens	2	-0.4	15	54	2	8	15	0.533333	-0.415	2-0.415	0	53	54
erubescens	2	-0.4	15	55	2	8	15	0.533333	-0.415	2-0.415	0	54	55
erubescens	2	-0.4	15	56	2	8	15	0.533333	-0.415	2-0.415	7	55	Inf
erubescens	2	-0.4	15	1	3	0	15	0	-0.415	2-0.415	0	0	1
erubescens	2	-0.4	15	2	3	0	15	0	-0.415	2-0.415	0	1	2
erubescens	2	-0.4	15	3	3	0	15	0	-0.415	2-0.415	0	2	3
erubescens	2	-0.4	15	4	3	0	15	0	-0.415	2-0.415	0	3	4
erubescens	2	-0.4	15	5	3	0	15	0	-0.415	2-0.415	0	4	5
erubescens	2	-0.4	15	6	3	0	15	0	-0.415	2-0.415	0	5	6
erubescens	2	-0.4	15	7	3	0	15	0	-0.415	2-0.415	0	6	7
erubescens	2	-0.4	15	8	3	0	15	0	-0.415	2-0.415	0	7	8
erubescens	2	-0.4	15	9	3	0	15	0	-0.415	2-0.415	0	8	9
erubescens	2	-0.4	15	10	3	0	15	0	-0.415	2-0.415	0	9	10
erubescens	2	-0.4	15	11	3	0	15	0	-0.415	2-0.415	0	10	11
erubescens	2	-0.4	15	12	3	0	15	0	-0.415	2-0.415	0	11	12
erubescens	2	-0.4	15	13	3	0	15	0	-0.415	2-0.415	0	12	13
erubescens	2	-0.4	15	14	3	0	15	0	-0.415	2-0.415	0	13	14
erubescens	2	-0.4	15	15	3	0	15	0	-0.415	2-0.415	0	14	15
erubescens	2	-0.4	15	16	3	0	15	0	-0.415	2-0.415	0	15	16
erubescens	2	-0.4	15	17	3	1	15	0.0666667	-0.415	2-0.415	1	16	17
erubescens	2	-0.4	15	18	3	1	15	0.0666667	-0.415	2-0.415	0	17	18
erubescens	2	-0.4	15	19	3	1	15	0.0666667	-0.415	2-0.415	0	18	19
erubescens	2	-0.4	15	20	3	3	15	0.2	-0.415	2-0.415	2	19	20
erubescens	2	-0.4	15	21	3	5	15	0.333333	-0.415	2-0.415	2	20	21
erubescens	2	-0.4	15	22	3	5	15	0.333333	-0.415	2-0.415	0	21	22
erubescens	2	-0.4	15	23	3	5	15	0.333333	-0.415	2-0.415	0	22	23
erubescens	2	-0.4	15	24	3	8	15	0.533333	-0.415	2-0.415	3	23	24
erubescens	2	-0.4	15	25	3	8	15	0.533333	-0.415	2-0.415	0	24	25
erubescens	2	-0.4	15	26	3	8	15	0.533333	-0.415	2-0.415	0	25	26
erubescens	2	-0.4	15	27	3	9	15	0.6	-0.415	2-0.415	1	26	27
erubescens	2	-0.4	15	28	3	9	15	0.6	-0.415	2-0.415	0	27	28
erubescens	2	-0.4	15	29	3	9	15	0.6	-0.415	2-0.415	0	28	29
erubescens	2	-0.4	15	30	3	9	15	0.6	-0.415	2-0.415	0	29	30
erubescens	2	-0.4	15	31	3	9	15	0.6	-0.415	2-0.415	0	30	31
erubescens	2	-0.4	15	32	3	9	15	0.6	-0.415	2-0.415	0	31	32
erubescens	2	-0.4	15	33	3	9	15	0.6	-0.415	2-0.415	0	32	33
erubescens	2	-0.4	15	34	3	9	15	0.6	-0.415	2-0.415	0	33	34
erubescens	2	-0.4	15	35	3	9	15	0.6	-0.415	2-0.415	0	34	35
erubescens	2	-0.4	15	36	3	9	15	0.6	-0.415	2-0.415	0	35	36
erubescens	2	-0.4	15	37	3	9	15	0.6	-0.415	2-0.415	0	36	37
erubescens	2	-0.4	15	38	3	10	15	0.666667	-0.415	2-0.415	1	37	38
erubescens	2	-0.4	15	39	3	10	15	0.666667	-0.415	2-0.415	0	38	39
erubescens	2	-0.4	15	40	3	10	15	0.666667	-0.415	2-0.415	0	39	40
erubescens	2	-0.4	15	41	3	10	15	0.666667	-0.415	2-0.415	0	40	41
erubescens	2	-0.4	15	42	3	10	15	0.666667	-0.415	2-0.415	0	41	42
erubescens	2	-0.4	15	43	3	10	15	0.666667	-0.415	2-0.415	0	42	43
erubescens	2	-0.4	15	44	3	10	15	0.666667	-0.415	2-0.415	0	43	44
erubescens	2	-0.4	15	45	3	10	15	0.666667	-0.415	2-0.415	0	44	45
erubescens	2	-0.4	15	46	3	10	15	0.666667	-0.415	2-0.415	0	45	46
erubescens	2	-0.4	15	47	3	10	15	0.666667	-0.415	2-0.415	0	46	47
erubescens	2	-0.4	15	48	3	10	15	0.666667	-0.415	2-0.415	0	47	48
erubescens	2	-0.4	15	49	3	10	15	0.666667	-0.415	2-0.415	0	48	49
erubescens	2	-0.4	15	50	3	10	15	0.666667	-0.415	2-0.415	0	49	50
erubescens	2	-0.4	15	51	3	10	15	0.666667	-0.415	2-0.415	0	50	51
erubescens	2	-0.4	15	52	3	10	15	0.666667	-0.415	2-0.415	0	51	52
erubescens	2	-0.4	15	53	3	10	15	0.666667	-0.415	2-0.415	0	52	53
erubescens	2	-0.4	15	54	3	10	15	0.666667	-0.415	2-0.415	0	53	54
erubescens	2	-0.4	15	55	3	10	15	0.666667	-0.415	2-0.415	0	54	55
erubescens	2	-0.4	15	56	3	10	15	0.666667	-0.415	2-0.415	5	55	Inf
erubescens	2	-0.8	15	1	1	0	15	0	-0.815	2-0.815	0	0	1
erubescens	2	-0.8	15	2	1	0	15	0	-0.815	2-0.815	0	1	2
erubescens	2	-0.8	15	3	1	0	15	0	-0.815	2-0.815	0	2	3
erubescens	2	-0.8	15	4	1	0	15	0	-0.815	2-0.815	0	3	4
erubescens	2	-0.8	15	5	1	0	15	0	-0.815	2-0.815	0	4	5
erubescens	2	-0.8	15	6	1	0	15	0	-0.815	2-0.815	0	5	6
erubescens	2	-0.8	15	7	1	0	15	0	-0.815	2-0.815	0	6	7
erubescens	2	-0.8	15	8	1	0	15	0	-0.815	2-0.815	0	7	8
erubescens	2	-0.8	15	9	1	0	15	0	-0.815	2-0.815	0	8	9
erubescens	2	-0.8	15	10	1	0	15	0	-0.815	2-0.815	0	9	10
erubescens	2	-0.8	15	11	1	0	15	0	-0.815	2-0.815	0	10	11
erubescens	2	-0.8	15	12	1	0	15	0	-0.815	2-0.815	0	11	12
erubescens	2	-0.8	15	13	1	0	15	0	-0.815	2-0.815	0	12	13
erubescens	2	-0.8	15	14	1	0	15	0	-0.815	2-0.815	0	13	14
erubescens	2	-0.8	15	15	1	0	15	0	-0.815	2-0.815	0	14	15
erubescens	2	-0.8	15	16	1	0	15	0	-0.815	2-0.815	0	15	16
erubescens	2	-0.8	15	17	1	0	15	0	-0.815	2-0.815	0	16	17
erubescens	2	-0.8	15	18	1	0	15	0	-0.815	2-0.815	0	17	18
erubescens	2	-0.8	15	19	1	0	15	0	-0.815	2-0.815	0	18	19
erubescens	2	-0.8	15	20	1	0	15	0	-0.815	2-0.815	0	19	20
erubescens	2	-0.8	15	21	1	0	15	0	-0.815	2-0.815	0	20	21
erubescens	2	-0.8	15	22	1	0	15	0	-0.815	2-0.815	0	21	22
erubescens	2	-0.8	15	23	1	0	15	0	-0.815	2-0.815	0	22	23
erubescens	2	-0.8	15	24	1	0	15	0	-0.815	2-0.815	0	23	24
erubescens	2	-0.8	15	25	1	1	15	0.0666667	-0.815	2-0.815	1	24	25
erubescens	2	-0.8	15	26	1	1	15	0.0666667	-0.815	2-0.815	0	25	26
erubescens	2	-0.8	15	27	1	1	15	0.0666667	-0.815	2-0.815	0	26	27
erubescens	2	-0.8	15	28	1	2	15	0.133333	-0.815	2-0.815	1	27	28
erubescens	2	-0.8	15	29	1	2	15	0.133333	-0.815	2-0.815	0	28	29
erubescens	2	-0.8	15	30	1	2	15	0.133333	-0.815	2-0.815	0	29	30
erubescens	2	-0.8	15	31	1	3	15	0.2	-0.815	2-0.815	1	30	31
erubescens	2	-0.8	15	32	1	3	15	0.2	-0.815	2-0.815	0	31	32
erubescens	2	-0.8	15	33	1	3	15	0.2	-0.815	2-0.815	0	32	33
erubescens	2	-0.8	15	34	1	3	15	0.2	-0.815	2-0.815	0	33	34
erubescens	2	-0.8	15	35	1	3	15	0.2	-0.815	2-0.815	0	34	35
erubescens	2	-0.8	15	36	1	3	15	0.2	-0.815	2-0.815	0	35	36
erubescens	2	-0.8	15	37	1	3	15	0.2	-0.815	2-0.815	0	36	37
erubescens	2	-0.8	15	38	1	3	15	0.2	-0.815	2-0.815	0	37	38
erubescens	2	-0.8	15	39	1	3	15	0.2	-0.815	2-0.815	0	38	39
erubescens	2	-0.8	15	40	1	4	15	0.266667	-0.815	2-0.815	1	39	40
erubescens	2	-0.8	15	41	1	4	15	0.266667	-0.815	2-0.815	0	40	41
erubescens	2	-0.8	15	42	1	4	15	0.266667	-0.815	2-0.815	0	41	42
erubescens	2	-0.8	15	43	1	4	15	0.266667	-0.815	2-0.815	0	42	43
erubescens	2	-0.8	15	44	1	4	15	0.266667	-0.815	2-0.815	0	43	44
erubescens	2	-0.8	15	45	1	4	15	0.266667	-0.815	2-0.815	0	44	45
erubescens	2	-0.8	15	46	1	4	15	0.266667	-0.815	2-0.815	0	45	46
erubescens	2	-0.8	15	47	1	4	15	0.266667	-0.815	2-0.815	0	46	47
erubescens	2	-0.8	15	48	1	4	15	0.266667	-0.815	2-0.815	0	47	48
erubescens	2	-0.8	15	49	1	4	15	0.266667	-0.815	2-0.815	0	48	49
erubescens	2	-0.8	15	50	1	4	15	0.266667	-0.815	2-0.815	0	49	50
erubescens	2	-0.8	15	51	1	4	15	0.266667	-0.815	2-0.815	0	50	51
erubescens	2	-0.8	15	52	1	4	15	0.266667	-0.815	2-0.815	0	51	52
erubescens	2	-0.8	15	53	1	4	15	0.266667	-0.815	2-0.815	0	52	53
erubescens	2	-0.8	15	54	1	4	15	0.266667	-0.815	2-0.815	0	53	54
erubescens	2	-0.8	15	55	1	4	15	0.266667	-0.815	2-0.815	0	54	55
erubescens	2	-0.8	15	56	1	4	15	0.266667	-0.815	2-0.815	11	55	Inf
erubescens	2	-0.8	15	1	2	0	15	0	-0.815	2-0.815	0	0	1
erubescens	2	-0.8	15	2	2	0	15	0	-0.815	2-0.815	0	1	2
erubescens	2	-0.8	15	3	2	0	15	0	-0.815	2-0.815	0	2	3
erubescens	2	-0.8	15	4	2	0	15	0	-0.815	2-0.815	0	3	4
erubescens	2	-0.8	15	5	2	0	15	0	-0.815	2-0.815	0	4	5
erubescens	2	-0.8	15	6	2	0	15	0	-0.815	2-0.815	0	5	6
erubescens	2	-0.8	15	7	2	0	15	0	-0.815	2-0.815	0	6	7
erubescens	2	-0.8	15	8	2	0	15	0	-0.815	2-0.815	0	7	8
erubescens	2	-0.8	15	9	2	0	15	0	-0.815	2-0.815	0	8	9
erubescens	2	-0.8	15	10	2	0	15	0	-0.815	2-0.815	0	9	10
erubescens	2	-0.8	15	11	2	0	15	0	-0.815	2-0.815	0	10	11
erubescens	2	-0.8	15	12	2	0	15	0	-0.815	2-0.815	0	11	12
erubescens	2	-0.8	15	13	2	0	15	0	-0.815	2-0.815	0	12	13
erubescens	2	-0.8	15	14	2	0	15	0	-0.815	2-0.815	0	13	14
erubescens	2	-0.8	15	15	2	0	15	0	-0.815	2-0.815	0	14	15
erubescens	2	-0.8	15	16	2	0	15	0	-0.815	2-0.815	0	15	16
erubescens	2	-0.8	15	17	2	0	15	0	-0.815	2-0.815	0	16	17
erubescens	2	-0.8	15	18	2	0	15	0	-0.815	2-0.815	0	17	18
erubescens	2	-0.8	15	19	2	0	15	0	-0.815	2-0.815	0	18	19
erubescens	2	-0.8	15	20	2	0	15	0	-0.815	2-0.815	0	19	20
erubescens	2	-0.8	15	21	2	0	15	0	-0.815	2-0.815	0	20	21
erubescens	2	-0.8	15	22	2	0	15	0	-0.815	2-0.815	0	21	22
erubescens	2	-0.8	15	23	2	0	15	0	-0.815	2-0.815	0	22	23
erubescens	2	-0.8	15	24	2	0	15	0	-0.815	2-0.815	0	23	24
erubescens	2	-0.8	15	25	2	2	15	0.133333	-0.815	2-0.815	2	24	25
erubescens	2	-0.8	15	26	2	2	15	0.133333	-0.815	2-0.815	0	25	26
erubescens	2	-0.8	15	27	2	5	15	0.333333	-0.815	2-0.815	3	26	27
erubescens	2	-0.8	15	28	2	6	15	0.4	-0.815	2-0.815	1	27	28
erubescens	2	-0.8	15	29	2	6	15	0.4	-0.815	2-0.815	0	28	29
erubescens	2	-0.8	15	30	2	6	15	0.4	-0.815	2-0.815	0	29	30
erubescens	2	-0.8	15	31	2	7	15	0.466667	-0.815	2-0.815	1	30	31
erubescens	2	-0.8	15	32	2	7	15	0.466667	-0.815	2-0.815	0	31	32
erubescens	2	-0.8	15	33	2	7	15	0.466667	-0.815	2-0.815	0	32	33
erubescens	2	-0.8	15	34	2	7	15	0.466667	-0.815	2-0.815	0	33	34
erubescens	2	-0.8	15	35	2	7	15	0.466667	-0.815	2-0.815	0	34	35
erubescens	2	-0.8	15	36	2	7	15	0.466667	-0.815	2-0.815	0	35	36
erubescens	2	-0.8	15	37	2	7	15	0.466667	-0.815	2-0.815	0	36	37
erubescens	2	-0.8	15	38	2	7	15	0.466667	-0.815	2-0.815	0	37	38
erubescens	2	-0.8	15	39	2	7	15	0.466667	-0.815	2-0.815	0	38	39
erubescens	2	-0.8	15	40	2	7	15	0.466667	-0.815	2-0.815	0	39	40
erubescens	2	-0.8	15	41	2	7	15	0.466667	-0.815	2-0.815	0	40	41
erubescens	2	-0.8	15	42	2	7	15	0.466667	-0.815	2-0.815	0	41	42
erubescens	2	-0.8	15	43	2	7	15	0.466667	-0.815	2-0.815	0	42	43
erubescens	2	-0.8	15	44	2	7	15	0.466667	-0.815	2-0.815	0	43	44
erubescens	2	-0.8	15	45	2	7	15	0.466667	-0.815	2-0.815	0	44	45
erubescens	2	-0.8	15	46	2	7	15	0.466667	-0.815	2-0.815	0	45	46
erubescens	2	-0.8	15	47	2	7	15	0.466667	-0.815	2-0.815	0	46	47
erubescens	2	-0.8	15	48	2	7	15	0.466667	-0.815	2-0.815	0	47	48
erubescens	2	-0.8	15	49	2	7	15	0.466667	-0.815	2-0.815	0	48	49
erubescens	2	-0.8	15	50	2	7	15	0.466667	-0.815	2-0.815	0	49	50
erubescens	2	-0.8	15	51	2	7	15	0.466667	-0.815	2-0.815	0	50	51
erubescens	2	-0.8	15	52	2	7	15	0.466667	-0.815	2-0.815	0	51	52
erubescens	2	-0.8	15	53	2	7	15	0.466667	-0.815	2-0.815	0	52	53
erubescens	2	-0.8	15	54	2	7	15	0.466667	-0.815	2-0.815	0	53	54
erubescens	2	-0.8	15	55	2	7	15	0.466667	-0.815	2-0.815	0	54	55
erubescens	2	-0.8	15	56	2	7	15	0.466667	-0.815	2-0.815	8	55	Inf
erubescens	2	-0.8	15	1	3	0	15	0	-0.815	2-0.815	0	0	1
erubescens	2	-0.8	15	2	3	0	15	0	-0.815	2-0.815	0	1	2
erubescens	2	-0.8	15	3	3	0	15	0	-0.815	2-0.815	0	2	3
erubescens	2	-0.8	15	4	3	0	15	0	-0.815	2-0.815	0	3	4
erubescens	2	-0.8	15	5	3	0	15	0	-0.815	2-0.815	0	4	5
erubescens	2	-0.8	15	6	3	0	15	0	-0.815	2-0.815	0	5	6
erubescens	2	-0.8	15	7	3	0	15	0	-0.815	2-0.815	0	6	7
erubescens	2	-0.8	15	8	3	0	15	0	-0.815	2-0.815	0	7	8
erubescens	2	-0.8	15	9	3	0	15	0	-0.815	2-0.815	0	8	9
erubescens	2	-0.8	15	10	3	0	15	0	-0.815	2-0.815	0	9	10
erubescens	2	-0.8	15	11	3	0	15	0	-0.815	2-0.815	0	10	11
erubescens	2	-0.8	15	12	3	0	15	0	-0.815	2-0.815	0	11	12
erubescens	2	-0.8	15	13	3	0	15	0	-0.815	2-0.815	0	12	13
erubescens	2	-0.8	15	14	3	0	15	0	-0.815	2-0.815	0	13	14
erubescens	2	-0.8	15	15	3	0	15	0	-0.815	2-0.815	0	14	15
erubescens	2	-0.8	15	16	3	0	15	0	-0.815	2-0.815	0	15	16
erubescens	2	-0.8	15	17	3	0	15	0	-0.815	2-0.815	0	16	17
erubescens	2	-0.8	15	18	3	0	15	0	-0.815	2-0.815	0	17	18
erubescens	2	-0.8	15	19	3	0	15	0	-0.815	2-0.815	0	18	19
erubescens	2	-0.8	15	20	3	0	15	0	-0.815	2-0.815	0	19	20
erubescens	2	-0.8	15	21	3	0	15	0	-0.815	2-0.815	0	20	21
erubescens	2	-0.8	15	22	3	2	15	0.133333	-0.815	2-0.815	2	21	22
erubescens	2	-0.8	15	23	3	2	15	0.133333	-0.815	2-0.815	0	22	23
erubescens	2	-0.8	15	24	3	2	15	0.133333	-0.815	2-0.815	0	23	24
erubescens	2	-0.8	15	25	3	6	15	0.4	-0.815	2-0.815	4	24	25
erubescens	2	-0.8	15	26	3	6	15	0.4	-0.815	2-0.815	0	25	26
erubescens	2	-0.8	15	27	3	6	15	0.4	-0.815	2-0.815	0	26	27
erubescens	2	-0.8	15	28	3	10	15	0.666667	-0.815	2-0.815	4	27	28
erubescens	2	-0.8	15	29	3	11	15	0.733333	-0.815	2-0.815	1	28	29
erubescens	2	-0.8	15	30	3	11	15	0.733333	-0.815	2-0.815	0	29	30
erubescens	2	-0.8	15	31	3	11	15	0.733333	-0.815	2-0.815	0	30	31
erubescens	2	-0.8	15	32	3	11	15	0.733333	-0.815	2-0.815	0	31	32
erubescens	2	-0.8	15	33	3	11	15	0.733333	-0.815	2-0.815	0	32	33
erubescens	2	-0.8	15	34	3	11	15	0.733333	-0.815	2-0.815	0	33	34
erubescens	2	-0.8	15	35	3	11	15	0.733333	-0.815	2-0.815	0	34	35
erubescens	2	-0.8	15	36	3	11	15	0.733333	-0.815	2-0.815	0	35	36
erubescens	2	-0.8	15	37	3	11	15	0.733333	-0.815	2-0.815	0	36	37
erubescens	2	-0.8	15	38	3	11	15	0.733333	-0.815	2-0.815	0	37	38
erubescens	2	-0.8	15	39	3	11	15	0.733333	-0.815	2-0.815	0	38	39
erubescens	2	-0.8	15	40	3	11	15	0.733333	-0.815	2-0.815	0	39	40
erubescens	2	-0.8	15	41	3	11	15	0.733333	-0.815	2-0.815	0	40	41
erubescens	2	-0.8	15	42	3	11	15	0.733333	-0.815	2-0.815	0	41	42
erubescens	2	-0.8	15	43	3	11	15	0.733333	-0.815	2-0.815	0	42	43
erubescens	2	-0.8	15	44	3	11	15	0.733333	-0.815	2-0.815	0	43	44
erubescens	2	-0.8	15	45	3	11	15	0.733333	-0.815	2-0.815	0	44	45
erubescens	2	-0.8	15	46	3	11	15	0.733333	-0.815	2-0.815	0	45	46
erubescens	2	-0.8	15	47	3	11	15	0.733333	-0.815	2-0.815	0	46	47
erubescens	2	-0.8	15	48	3	11	15	0.733333	-0.815	2-0.815	0	47	48
erubescens	2	-0.8	15	49	3	11	15	0.733333	-0.815	2-0.815	0	48	49
erubescens	2	-0.8	15	50	3	11	15	0.733333	-0.815	2-0.815	0	49	50
erubescens	2	-0.8	15	51	3	11	15	0.733333	-0.815	2-0.815	0	50	51
erubescens	2	-0.8	15	52	3	11	15	0.733333	-0.815	2-0.815	0	51	52
erubescens	2	-0.8	15	53	3	11	15	0.733333	-0.815	2-0.815	0	52	53
erubescens	2	-0.8	15	54	3	11	15	0.733333	-0.815	2-0.815	0	53	54
erubescens	2	-0.8	15	55	3	11	15	0.733333	-0.815	2-0.815	0	54	55
erubescens	2	-0.8	15	56	3	11	15	0.733333	-0.815	2-0.815	4	55	Inf
erubescens	2	-1.2	15	1	1	0	15	0	-1.215	2-1.215	0	0	1
erubescens	2	-1.2	15	2	1	0	15	0	-1.215	2-1.215	0	1	2
erubescens	2	-1.2	15	3	1	0	15	0	-1.215	2-1.215	0	2	3
erubescens	2	-1.2	15	4	1	0	15	0	-1.215	2-1.215	0	3	4
erubescens	2	-1.2	15	5	1	0	15	0	-1.215	2-1.215	0	4	5
erubescens	2	-1.2	15	6	1	0	15	0	-1.215	2-1.215	0	5	6
erubescens	2	-1.2	15	7	1	0	15	0	-1.215	2-1.215	0	6	7
erubescens	2	-1.2	15	8	1	0	15	0	-1.215	2-1.215	0	7	8
erubescens	2	-1.2	15	9	1	0	15	0	-1.215	2-1.215	0	8	9
erubescens	2	-1.2	15	10	1	0	15	0	-1.215	2-1.215	0	9	10
erubescens	2	-1.2	15	11	1	0	15	0	-1.215	2-1.215	0	10	11
erubescens	2	-1.2	15	12	1	0	15	0	-1.215	2-1.215	0	11	12
erubescens	2	-1.2	15	13	1	0	15	0	-1.215	2-1.215	0	12	13
erubescens	2	-1.2	15	14	1	0	15	0	-1.215	2-1.215	0	13	14
erubescens	2	-1.2	15	15	1	0	15	0	-1.215	2-1.215	0	14	15
erubescens	2	-1.2	15	16	1	0	15	0	-1.215	2-1.215	0	15	16
erubescens	2	-1.2	15	17	1	0	15	0	-1.215	2-1.215	0	16	17
erubescens	2	-1.2	15	18	1	0	15	0	-1.215	2-1.215	0	17	18
erubescens	2	-1.2	15	19	1	0	15	0	-1.215	2-1.215	0	18	19
erubescens	2	-1.2	15	20	1	0	15	0	-1.215	2-1.215	0	19	20
erubescens	2	-1.2	15	21	1	0	15	0	-1.215	2-1.215	0	20	21
erubescens	2	-1.2	15	22	1	0	15	0	-1.215	2-1.215	0	21	22
erubescens	2	-1.2	15	23	1	0	15	0	-1.215	2-1.215	0	22	23
erubescens	2	-1.2	15	24	1	0	15	0	-1.215	2-1.215	0	23	24
erubescens	2	-1.2	15	25	1	0	15	0	-1.215	2-1.215	0	24	25
erubescens	2	-1.2	15	26	1	0	15	0	-1.215	2-1.215	0	25	26
erubescens	2	-1.2	15	27	1	2	15	0.133333	-1.215	2-1.215	2	26	27
erubescens	2	-1.2	15	28	1	2	15	0.133333	-1.215	2-1.215	0	27	28
erubescens	2	-1.2	15	29	1	5	15	0.333333	-1.215	2-1.215	3	28	29
erubescens	2	-1.2	15	30	1	5	15	0.333333	-1.215	2-1.215	0	29	30
erubescens	2	-1.2	15	31	1	5	15	0.333333	-1.215	2-1.215	0	30	31
erubescens	2	-1.2	15	32	1	5	15	0.333333	-1.215	2-1.215	0	31	32
erubescens	2	-1.2	15	33	1	5	15	0.333333	-1.215	2-1.215	0	32	33
erubescens	2	-1.2	15	34	1	5	15	0.333333	-1.215	2-1.215	0	33	34
erubescens	2	-1.2	15	35	1	5	15	0.333333	-1.215	2-1.215	0	34	35
erubescens	2	-1.2	15	36	1	5	15	0.333333	-1.215	2-1.215	0	35	36
erubescens	2	-1.2	15	37	1	5	15	0.333333	-1.215	2-1.215	0	36	37
erubescens	2	-1.2	15	38	1	5	15	0.333333	-1.215	2-1.215	0	37	38
erubescens	2	-1.2	15	39	1	5	15	0.333333	-1.215	2-1.215	0	38	39
erubescens	2	-1.2	15	40	1	5	15	0.333333	-1.215	2-1.215	0	39	40
erubescens	2	-1.2	15	41	1	5	15	0.333333	-1.215	2-1.215	0	40	41
erubescens	2	-1.2	15	42	1	5	15	0.333333	-1.215	2-1.215	0	41	42
erubescens	2	-1.2	15	43	1	5	15	0.333333	-1.215	2-1.215	0	42	43
erubescens	2	-1.2	15	44	1	5	15	0.333333	-1.215	2-1.215	0	43	44
erubescens	2	-1.2	15	45	1	5	15	0.333333	-1.215	2-1.215	0	44	45
erubescens	2	-1.2	15	46	1	5	15	0.333333	-1.215	2-1.215	0	45	46
erubescens	2	-1.2	15	47	1	5	15	0.333333	-1.215	2-1.215	0	46	47
erubescens	2	-1.2	15	48	1	5	15	0.333333	-1.215	2-1.215	0	47	48
erubescens	2	-1.2	15	49	1	5	15	0.333333	-1.215	2-1.215	0	48	49
erubescens	2	-1.2	15	50	1	6	15	0.4	-1.215	2-1.215	1	49	50
erubescens	2	-1.2	15	51	1	6	15	0.4	-1.215	2-1.215	0	50	51
erubescens	2	-1.2	15	52	1	6	15	0.4	-1.215	2-1.215	0	51	52
erubescens	2	-1.2	15	53	1	6	15	0.4	-1.215	2-1.215	0	52	53
erubescens	2	-1.2	15	54	1	6	15	0.4	-1.215	2-1.215	0	53	54
erubescens	2	-1.2	15	55	1	7	15	0.466667	-1.215	2-1.215	1	54	55
erubescens	2	-1.2	15	56	1	7	15	0.466667	-1.215	2-1.215	8	55	Inf
erubescens	2	-1.2	15	1	2	0	15	0	-1.215	2-1.215	0	0	1
erubescens	2	-1.2	15	2	2	0	15	0	-1.215	2-1.215	0	1	2
erubescens	2	-1.2	15	3	2	0	15	0	-1.215	2-1.215	0	2	3
erubescens	2	-1.2	15	4	2	0	15	0	-1.215	2-1.215	0	3	4
erubescens	2	-1.2	15	5	2	0	15	0	-1.215	2-1.215	0	4	5
erubescens	2	-1.2	15	6	2	0	15	0	-1.215	2-1.215	0	5	6
erubescens	2	-1.2	15	7	2	0	15	0	-1.215	2-1.215	0	6	7
erubescens	2	-1.2	15	8	2	0	15	0	-1.215	2-1.215	0	7	8
erubescens	2	-1.2	15	9	2	0	15	0	-1.215	2-1.215	0	8	9
erubescens	2	-1.2	15	10	2	0	15	0	-1.215	2-1.215	0	9	10
erubescens	2	-1.2	15	11	2	0	15	0	-1.215	2-1.215	0	10	11
erubescens	2	-1.2	15	12	2	0	15	0	-1.215	2-1.215	0	11	12
erubescens	2	-1.2	15	13	2	0	15	0	-1.215	2-1.215	0	12	13
erubescens	2	-1.2	15	14	2	0	15	0	-1.215	2-1.215	0	13	14
erubescens	2	-1.2	15	15	2	0	15	0	-1.215	2-1.215	0	14	15
erubescens	2	-1.2	15	16	2	0	15	0	-1.215	2-1.215	0	15	16
erubescens	2	-1.2	15	17	2	0	15	0	-1.215	2-1.215	0	16	17
erubescens	2	-1.2	15	18	2	0	15	0	-1.215	2-1.215	0	17	18
erubescens	2	-1.2	15	19	2	0	15	0	-1.215	2-1.215	0	18	19
erubescens	2	-1.2	15	20	2	0	15	0	-1.215	2-1.215	0	19	20
erubescens	2	-1.2	15	21	2	0	15	0	-1.215	2-1.215	0	20	21
erubescens	2	-1.2	15	22	2	0	15	0	-1.215	2-1.215	0	21	22
erubescens	2	-1.2	15	23	2	0	15	0	-1.215	2-1.215	0	22	23
erubescens	2	-1.2	15	24	2	0	15	0	-1.215	2-1.215	0	23	24
erubescens	2	-1.2	15	25	2	0	15	0	-1.215	2-1.215	0	24	25
erubescens	2	-1.2	15	26	2	0	15	0	-1.215	2-1.215	0	25	26
erubescens	2	-1.2	15	27	2	0	15	0	-1.215	2-1.215	0	26	27
erubescens	2	-1.2	15	28	2	0	15	0	-1.215	2-1.215	0	27	28
erubescens	2	-1.2	15	29	2	0	15	0	-1.215	2-1.215	0	28	29
erubescens	2	-1.2	15	30	2	0	15	0	-1.215	2-1.215	0	29	30
erubescens	2	-1.2	15	31	2	0	15	0	-1.215	2-1.215	0	30	31
erubescens	2	-1.2	15	32	2	0	15	0	-1.215	2-1.215	0	31	32
erubescens	2	-1.2	15	33	2	1	15	0.0666667	-1.215	2-1.215	1	32	33
erubescens	2	-1.2	15	34	2	2	15	0.133333	-1.215	2-1.215	1	33	34
erubescens	2	-1.2	15	35	2	2	15	0.133333	-1.215	2-1.215	0	34	35
erubescens	2	-1.2	15	36	2	2	15	0.133333	-1.215	2-1.215	0	35	36
erubescens	2	-1.2	15	37	2	2	15	0.133333	-1.215	2-1.215	0	36	37
erubescens	2	-1.2	15	38	2	5	15	0.333333	-1.215	2-1.215	3	37	38
erubescens	2	-1.2	15	39	2	5	15	0.333333	-1.215	2-1.215	0	38	39
erubescens	2	-1.2	15	40	2	5	15	0.333333	-1.215	2-1.215	0	39	40
erubescens	2	-1.2	15	41	2	5	15	0.333333	-1.215	2-1.215	0	40	41
erubescens	2	-1.2	15	42	2	6	15	0.4	-1.215	2-1.215	1	41	42
erubescens	2	-1.2	15	43	2	6	15	0.4	-1.215	2-1.215	0	42	43
erubescens	2	-1.2	15	44	2	6	15	0.4	-1.215	2-1.215	0	43	44
erubescens	2	-1.2	15	45	2	6	15	0.4	-1.215	2-1.215	0	44	45
erubescens	2	-1.2	15	46	2	6	15	0.4	-1.215	2-1.215	0	45	46
erubescens	2	-1.2	15	47	2	6	15	0.4	-1.215	2-1.215	0	46	47
erubescens	2	-1.2	15	48	2	6	15	0.4	-1.215	2-1.215	0	47	48
erubescens	2	-1.2	15	49	2	6	15	0.4	-1.215	2-1.215	0	48	49
erubescens	2	-1.2	15	50	2	7	15	0.466667	-1.215	2-1.215	1	49	50
erubescens	2	-1.2	15	51	2	7	15	0.466667	-1.215	2-1.215	0	50	51
erubescens	2	-1.2	15	52	2	7	15	0.466667	-1.215	2-1.215	0	51	52
erubescens	2	-1.2	15	53	2	7	15	0.466667	-1.215	2-1.215	0	52	53
erubescens	2	-1.2	15	54	2	7	15	0.466667	-1.215	2-1.215	0	53	54
erubescens	2	-1.2	15	55	2	7	15	0.466667	-1.215	2-1.215	0	54	55
erubescens	2	-1.2	15	56	2	8	15	0.533333	-1.215	2-1.215	8	55	Inf
erubescens	2	-1.2	15	1	3	0	15	0	-1.215	2-1.215	0	0	1
erubescens	2	-1.2	15	2	3	0	15	0	-1.215	2-1.215	0	1	2
erubescens	2	-1.2	15	3	3	0	15	0	-1.215	2-1.215	0	2	3
erubescens	2	-1.2	15	4	3	0	15	0	-1.215	2-1.215	0	3	4
erubescens	2	-1.2	15	5	3	0	15	0	-1.215	2-1.215	0	4	5
erubescens	2	-1.2	15	6	3	0	15	0	-1.215	2-1.215	0	5	6
erubescens	2	-1.2	15	7	3	0	15	0	-1.215	2-1.215	0	6	7
erubescens	2	-1.2	15	8	3	0	15	0	-1.215	2-1.215	0	7	8
erubescens	2	-1.2	15	9	3	0	15	0	-1.215	2-1.215	0	8	9
erubescens	2	-1.2	15	10	3	0	15	0	-1.215	2-1.215	0	9	10
erubescens	2	-1.2	15	11	3	0	15	0	-1.215	2-1.215	0	10	11
erubescens	2	-1.2	15	12	3	0	15	0	-1.215	2-1.215	0	11	12
erubescens	2	-1.2	15	13	3	0	15	0	-1.215	2-1.215	0	12	13
erubescens	2	-1.2	15	14	3	0	15	0	-1.215	2-1.215	0	13	14
erubescens	2	-1.2	15	15	3	0	15	0	-1.215	2-1.215	0	14	15
erubescens	2	-1.2	15	16	3	0	15	0	-1.215	2-1.215	0	15	16
erubescens	2	-1.2	15	17	3	0	15	0	-1.215	2-1.215	0	16	17
erubescens	2	-1.2	15	18	3	0	15	0	-1.215	2-1.215	0	17	18
erubescens	2	-1.2	15	19	3	0	15	0	-1.215	2-1.215	0	18	19
erubescens	2	-1.2	15	20	3	0	15	0	-1.215	2-1.215	0	19	20
erubescens	2	-1.2	15	21	3	0	15	0	-1.215	2-1.215	0	20	21
erubescens	2	-1.2	15	22	3	0	15	0	-1.215	2-1.215	0	21	22
erubescens	2	-1.2	15	23	3	0	15	0	-1.215	2-1.215	0	22	23
erubescens	2	-1.2	15	24	3	0	15	0	-1.215	2-1.215	0	23	24
erubescens	2	-1.2	15	25	3	0	15	0	-1.215	2-1.215	0	24	25
erubescens	2	-1.2	15	26	3	0	15	0	-1.215	2-1.215	0	25	26
erubescens	2	-1.2	15	27	3	0	15	0	-1.215	2-1.215	0	26	27
erubescens	2	-1.2	15	28	3	0	15	0	-1.215	2-1.215	0	27	28
erubescens	2	-1.2	15	29	3	0	15	0	-1.215	2-1.215	0	28	29
erubescens	2	-1.2	15	30	3	0	15	0	-1.215	2-1.215	0	29	30
erubescens	2	-1.2	15	31	3	0	15	0	-1.215	2-1.215	0	30	31
erubescens	2	-1.2	15	32	3	0	15	0	-1.215	2-1.215	0	31	32
erubescens	2	-1.2	15	33	3	0	15	0	-1.215	2-1.215	0	32	33
erubescens	2	-1.2	15	34	3	0	15	0	-1.215	2-1.215	0	33	34
erubescens	2	-1.2	15	35	3	0	15	0	-1.215	2-1.215	0	34	35
erubescens	2	-1.2	15	36	3	0	15	0	-1.215	2-1.215	0	35	36
erubescens	2	-1.2	15	37	3	0	15	0	-1.215	2-1.215	0	36	37
erubescens	2	-1.2	15	38	3	0	15	0	-1.215	2-1.215	0	37	38
erubescens	2	-1.2	15	39	3	0	15	0	-1.215	2-1.215	0	38	39
erubescens	2	-1.2	15	40	3	0	15	0	-1.215	2-1.215	0	39	40
erubescens	2	-1.2	15	41	3	0	15	0	-1.215	2-1.215	0	40	41
erubescens	2	-1.2	15	42	3	0	15	0	-1.215	2-1.215	0	41	42
erubescens	2	-1.2	15	43	3	0	15	0	-1.215	2-1.215	0	42	43
erubescens	2	-1.2	15	44	3	0	15	0	-1.215	2-1.215	0	43	44
erubescens	2	-1.2	15	45	3	0	15	0	-1.215	2-1.215	0	44	45
erubescens	2	-1.2	15	46	3	0	15	0	-1.215	2-1.215	0	45	46
erubescens	2	-1.2	15	47	3	0	15	0	-1.215	2-1.215	0	46	47
erubescens	2	-1.2	15	48	3	0	15	0	-1.215	2-1.215	0	47	48
erubescens	2	-1.2	15	49	3	0	15	0	-1.215	2-1.215	0	48	49
erubescens	2	-1.2	15	50	3	0	15	0	-1.215	2-1.215	0	49	50
erubescens	2	-1.2	15	51	3	0	15	0	-1.215	2-1.215	0	50	51
erubescens	2	-1.2	15	52	3	0	15	0	-1.215	2-1.215	0	51	52
erubescens	2	-1.2	15	53	3	0	15	0	-1.215	2-1.215	0	52	53
erubescens	2	-1.2	15	54	3	0	15	0	-1.215	2-1.215	0	53	54
erubescens	2	-1.2	15	55	3	0	15	0	-1.215	2-1.215	0	54	55
erubescens	2	-1.2	15	56	3	0	15	0	-1.215	2-1.215	15	55	Inf
erubescens	2	0	20	1	1	0	15	0	20	2020	0	0	1
erubescens	2	0	20	2	1	0	15	0	20	2020	0	1	2
erubescens	2	0	20	3	1	0	15	0	20	2020	0	2	3
erubescens	2	0	20	4	1	0	15	0	20	2020	0	3	4
erubescens	2	0	20	5	1	0	15	0	20	2020	0	4	5
erubescens	2	0	20	6	1	0	15	0	20	2020	0	5	6
erubescens	2	0	20	7	1	0	15	0	20	2020	0	6	7
erubescens	2	0	20	8	1	0	15	0	20	2020	0	7	8
erubescens	2	0	20	9	1	0	15	0	20	2020	0	8	9
erubescens	2	0	20	10	1	0	15	0	20	2020	0	9	10
erubescens	2	0	20	11	1	0	15	0	20	2020	0	10	11
erubescens	2	0	20	12	1	0	15	0	20	2020	0	11	12
erubescens	2	0	20	13	1	1	15	0.0666667	20	2020	1	12	13
erubescens	2	0	20	14	1	1	15	0.0666667	20	2020	0	13	14
erubescens	2	0	20	15	1	1	15	0.0666667	20	2020	0	14	15
erubescens	2	0	20	16	1	1	15	0.0666667	20	2020	0	15	16
erubescens	2	0	20	17	1	2	15	0.133333	20	2020	1	16	17
erubescens	2	0	20	18	1	2	15	0.133333	20	2020	0	17	18
erubescens	2	0	20	19	1	2	15	0.133333	20	2020	0	18	19
erubescens	2	0	20	20	1	2	15	0.133333	20	2020	0	19	20
erubescens	2	0	20	21	1	2	15	0.133333	20	2020	0	20	21
erubescens	2	0	20	22	1	2	15	0.133333	20	2020	0	21	22
erubescens	2	0	20	23	1	3	15	0.2	20	2020	1	22	23
erubescens	2	0	20	24	1	5	15	0.333333	20	2020	2	23	24
erubescens	2	0	20	25	1	6	15	0.4	20	2020	1	24	25
erubescens	2	0	20	26	1	8	15	0.533333	20	2020	2	25	26
erubescens	2	0	20	27	1	8	15	0.533333	20	2020	0	26	27
erubescens	2	0	20	28	1	8	15	0.533333	20	2020	0	27	28
erubescens	2	0	20	29	1	8	15	0.533333	20	2020	0	28	29
erubescens	2	0	20	30	1	8	15	0.533333	20	2020	0	29	30
erubescens	2	0	20	31	1	8	15	0.533333	20	2020	0	30	31
erubescens	2	0	20	32	1	8	15	0.533333	20	2020	0	31	32
erubescens	2	0	20	33	1	8	15	0.533333	20	2020	0	32	33
erubescens	2	0	20	34	1	8	15	0.533333	20	2020	0	33	34
erubescens	2	0	20	35	1	8	15	0.533333	20	2020	0	34	35
erubescens	2	0	20	36	1	8	15	0.533333	20	2020	0	35	36
erubescens	2	0	20	37	1	8	15	0.533333	20	2020	0	36	37
erubescens	2	0	20	38	1	8	15	0.533333	20	2020	0	37	38
erubescens	2	0	20	39	1	8	15	0.533333	20	2020	0	38	39
erubescens	2	0	20	40	1	8	15	0.533333	20	2020	0	39	40
erubescens	2	0	20	41	1	8	15	0.533333	20	2020	0	40	41
erubescens	2	0	20	42	1	8	15	0.533333	20	2020	0	41	42
erubescens	2	0	20	43	1	8	15	0.533333	20	2020	0	42	43
erubescens	2	0	20	44	1	8	15	0.533333	20	2020	0	43	44
erubescens	2	0	20	45	1	8	15	0.533333	20	2020	0	44	45
erubescens	2	0	20	46	1	8	15	0.533333	20	2020	0	45	46
erubescens	2	0	20	47	1	8	15	0.533333	20	2020	0	46	47
erubescens	2	0	20	48	1	8	15	0.533333	20	2020	0	47	48
erubescens	2	0	20	49	1	8	15	0.533333	20	2020	0	48	49
erubescens	2	0	20	50	1	8	15	0.533333	20	2020	0	49	50
erubescens	2	0	20	51	1	8	15	0.533333	20	2020	0	50	51
erubescens	2	0	20	52	1	8	15	0.533333	20	2020	0	51	52
erubescens	2	0	20	53	1	8	15	0.533333	20	2020	0	52	53
erubescens	2	0	20	54	1	8	15	0.533333	20	2020	0	53	54
erubescens	2	0	20	55	1	8	15	0.533333	20	2020	0	54	55
erubescens	2	0	20	56	1	8	15	0.533333	20	2020	7	55	Inf
erubescens	2	0	20	1	2	0	15	0	20	2020	0	0	1
erubescens	2	0	20	2	2	0	15	0	20	2020	0	1	2
erubescens	2	0	20	3	2	0	15	0	20	2020	0	2	3
erubescens	2	0	20	4	2	0	15	0	20	2020	0	3	4
erubescens	2	0	20	5	2	0	15	0	20	2020	0	4	5
erubescens	2	0	20	6	2	0	15	0	20	2020	0	5	6
erubescens	2	0	20	7	2	0	15	0	20	2020	0	6	7
erubescens	2	0	20	8	2	0	15	0	20	2020	0	7	8
erubescens	2	0	20	9	2	0	15	0	20	2020	0	8	9
erubescens	2	0	20	10	2	0	15	0	20	2020	0	9	10
erubescens	2	0	20	11	2	0	15	0	20	2020	0	10	11
erubescens	2	0	20	12	2	0	15	0	20	2020	0	11	12
erubescens	2	0	20	13	2	0	15	0	20	2020	0	12	13
erubescens	2	0	20	14	2	0	15	0	20	2020	0	13	14
erubescens	2	0	20	15	2	0	15	0	20	2020	0	14	15
erubescens	2	0	20	16	2	0	15	0	20	2020	0	15	16
erubescens	2	0	20	17	2	1	15	0.0666667	20	2020	1	16	17
erubescens	2	0	20	18	2	1	15	0.0666667	20	2020	0	17	18
erubescens	2	0	20	19	2	1	15	0.0666667	20	2020	0	18	19
erubescens	2	0	20	20	2	1	15	0.0666667	20	2020	0	19	20
erubescens	2	0	20	21	2	1	15	0.0666667	20	2020	0	20	21
erubescens	2	0	20	22	2	1	15	0.0666667	20	2020	0	21	22
erubescens	2	0	20	23	2	1	15	0.0666667	20	2020	0	22	23
erubescens	2	0	20	24	2	2	15	0.133333	20	2020	1	23	24
erubescens	2	0	20	25	2	2	15	0.133333	20	2020	0	24	25
erubescens	2	0	20	26	2	3	15	0.2	20	2020	1	25	26
erubescens	2	0	20	27	2	3	15	0.2	20	2020	0	26	27
erubescens	2	0	20	28	2	3	15	0.2	20	2020	0	27	28
erubescens	2	0	20	29	2	4	15	0.266667	20	2020	1	28	29
erubescens	2	0	20	30	2	4	15	0.266667	20	2020	0	29	30
erubescens	2	0	20	31	2	4	15	0.266667	20	2020	0	30	31
erubescens	2	0	20	32	2	4	15	0.266667	20	2020	0	31	32
erubescens	2	0	20	33	2	4	15	0.266667	20	2020	0	32	33
erubescens	2	0	20	34	2	5	15	0.333333	20	2020	1	33	34
erubescens	2	0	20	35	2	5	15	0.333333	20	2020	0	34	35
erubescens	2	0	20	36	2	5	15	0.333333	20	2020	0	35	36
erubescens	2	0	20	37	2	5	15	0.333333	20	2020	0	36	37
erubescens	2	0	20	38	2	5	15	0.333333	20	2020	0	37	38
erubescens	2	0	20	39	2	5	15	0.333333	20	2020	0	38	39
erubescens	2	0	20	40	2	5	15	0.333333	20	2020	0	39	40
erubescens	2	0	20	41	2	5	15	0.333333	20	2020	0	40	41
erubescens	2	0	20	42	2	5	15	0.333333	20	2020	0	41	42
erubescens	2	0	20	43	2	5	15	0.333333	20	2020	0	42	43
erubescens	2	0	20	44	2	5	15	0.333333	20	2020	0	43	44
erubescens	2	0	20	45	2	5	15	0.333333	20	2020	0	44	45
erubescens	2	0	20	46	2	5	15	0.333333	20	2020	0	45	46
erubescens	2	0	20	47	2	5	15	0.333333	20	2020	0	46	47
erubescens	2	0	20	48	2	5	15	0.333333	20	2020	0	47	48
erubescens	2	0	20	49	2	5	15	0.333333	20	2020	0	48	49
erubescens	2	0	20	50	2	5	15	0.333333	20	2020	0	49	50
erubescens	2	0	20	51	2	5	15	0.333333	20	2020	0	50	51
erubescens	2	0	20	52	2	5	15	0.333333	20	2020	0	51	52
erubescens	2	0	20	53	2	5	15	0.333333	20	2020	0	52	53
erubescens	2	0	20	54	2	5	15	0.333333	20	2020	0	53	54
erubescens	2	0	20	55	2	5	15	0.333333	20	2020	0	54	55
erubescens	2	0	20	56	2	5	15	0.333333	20	2020	10	55	Inf
erubescens	2	0	20	1	3	0	15	0	20	2020	0	0	1
erubescens	2	0	20	2	3	0	15	0	20	2020	0	1	2
erubescens	2	0	20	3	3	0	15	0	20	2020	0	2	3
erubescens	2	0	20	4	3	0	15	0	20	2020	0	3	4
erubescens	2	0	20	5	3	0	15	0	20	2020	0	4	5
erubescens	2	0	20	6	3	0	15	0	20	2020	0	5	6
erubescens	2	0	20	7	3	0	15	0	20	2020	0	6	7
erubescens	2	0	20	8	3	0	15	0	20	2020	0	7	8
erubescens	2	0	20	9	3	0	15	0	20	2020	0	8	9
erubescens	2	0	20	10	3	0	15	0	20	2020	0	9	10
erubescens	2	0	20	11	3	0	15	0	20	2020	0	10	11
erubescens	2	0	20	12	3	0	15	0	20	2020	0	11	12
erubescens	2	0	20	13	3	0	15	0	20	2020	0	12	13
erubescens	2	0	20	14	3	0	15	0	20	2020	0	13	14
erubescens	2	0	20	15	3	0	15	0	20	2020	0	14	15
erubescens	2	0	20	16	3	0	15	0	20	2020	0	15	16
erubescens	2	0	20	17	3	0	15	0	20	2020	0	16	17
erubescens	2	0	20	18	3	0	15	0	20	2020	0	17	18
erubescens	2	0	20	19	3	0	15	0	20	2020	0	18	19
erubescens	2	0	20	20	3	0	15	0	20	2020	0	19	20
erubescens	2	0	20	21	3	0	15	0	20	2020	0	20	21
erubescens	2	0	20	22	3	0	15	0	20	2020	0	21	22
erubescens	2	0	20	23	3	2	15	0.133333	20	2020	2	22	23
erubescens	2	0	20	24	3	2	15	0.133333	20	2020	0	23	24
erubescens	2	0	20	25	3	3	15	0.2	20	2020	1	24	25
erubescens	2	0	20	26	3	4	15	0.266667	20	2020	1	25	26
erubescens	2	0	20	27	3	4	15	0.266667	20	2020	0	26	27
erubescens	2	0	20	28	3	5	15	0.333333	20	2020	1	27	28
erubescens	2	0	20	29	3	5	15	0.333333	20	2020	0	28	29
erubescens	2	0	20	30	3	5	15	0.333333	20	2020	0	29	30
erubescens	2	0	20	31	3	5	15	0.333333	20	2020	0	30	31
erubescens	2	0	20	32	3	5	15	0.333333	20	2020	0	31	32
erubescens	2	0	20	33	3	5	15	0.333333	20	2020	0	32	33
erubescens	2	0	20	34	3	5	15	0.333333	20	2020	0	33	34
erubescens	2	0	20	35	3	5	15	0.333333	20	2020	0	34	35
erubescens	2	0	20	36	3	5	15	0.333333	20	2020	0	35	36
erubescens	2	0	20	37	3	5	15	0.333333	20	2020	0	36	37
erubescens	2	0	20	38	3	5	15	0.333333	20	2020	0	37	38
erubescens	2	0	20	39	3	5	15	0.333333	20	2020	0	38	39
erubescens	2	0	20	40	3	6	15	0.4	20	2020	1	39	40
erubescens	2	0	20	41	3	7	15	0.466667	20	2020	1	40	41
erubescens	2	0	20	42	3	8	15	0.533333	20	2020	1	41	42
erubescens	2	0	20	43	3	8	15	0.533333	20	2020	0	42	43
erubescens	2	0	20	44	3	8	15	0.533333	20	2020	0	43	44
erubescens	2	0	20	45	3	8	15	0.533333	20	2020	0	44	45
erubescens	2	0	20	46	3	8	15	0.533333	20	2020	0	45	46
erubescens	2	0	20	47	3	8	15	0.533333	20	2020	0	46	47
erubescens	2	0	20	48	3	8	15	0.533333	20	2020	0	47	48
erubescens	2	0	20	49	3	8	15	0.533333	20	2020	0	48	49
erubescens	2	0	20	50	3	8	15	0.533333	20	2020	0	49	50
erubescens	2	0	20	51	3	8	15	0.533333	20	2020	0	50	51
erubescens	2	0	20	52	3	8	15	0.533333	20	2020	0	51	52
erubescens	2	0	20	53	3	8	15	0.533333	20	2020	0	52	53
erubescens	2	0	20	54	3	8	15	0.533333	20	2020	0	53	54
erubescens	2	0	20	55	3	8	15	0.533333	20	2020	0	54	55
erubescens	2	0	20	56	3	9	15	0.6	20	2020	7	55	Inf
erubescens	2	-0.4	20	1	1	0	15	0	-0.42	2-0.420	0	0	1
erubescens	2	-0.4	20	2	1	0	15	0	-0.42	2-0.420	0	1	2
erubescens	2	-0.4	20	3	1	0	15	0	-0.42	2-0.420	0	2	3
erubescens	2	-0.4	20	4	1	0	15	0	-0.42	2-0.420	0	3	4
erubescens	2	-0.4	20	5	1	0	15	0	-0.42	2-0.420	0	4	5
erubescens	2	-0.4	20	6	1	0	15	0	-0.42	2-0.420	0	5	6
erubescens	2	-0.4	20	7	1	0	15	0	-0.42	2-0.420	0	6	7
erubescens	2	-0.4	20	8	1	0	15	0	-0.42	2-0.420	0	7	8
erubescens	2	-0.4	20	9	1	0	15	0	-0.42	2-0.420	0	8	9
erubescens	2	-0.4	20	10	1	0	15	0	-0.42	2-0.420	0	9	10
erubescens	2	-0.4	20	11	1	0	15	0	-0.42	2-0.420	0	10	11
erubescens	2	-0.4	20	12	1	0	15	0	-0.42	2-0.420	0	11	12
erubescens	2	-0.4	20	13	1	0	15	0	-0.42	2-0.420	0	12	13
erubescens	2	-0.4	20	14	1	0	15	0	-0.42	2-0.420	0	13	14
erubescens	2	-0.4	20	15	1	0	15	0	-0.42	2-0.420	0	14	15
erubescens	2	-0.4	20	16	1	0	15	0	-0.42	2-0.420	0	15	16
erubescens	2	-0.4	20	17	1	0	15	0	-0.42	2-0.420	0	16	17
erubescens	2	-0.4	20	18	1	0	15	0	-0.42	2-0.420	0	17	18
erubescens	2	-0.4	20	19	1	0	15	0	-0.42	2-0.420	0	18	19
erubescens	2	-0.4	20	20	1	0	15	0	-0.42	2-0.420	0	19	20
erubescens	2	-0.4	20	21	1	0	15	0	-0.42	2-0.420	0	20	21
erubescens	2	-0.4	20	22	1	0	15	0	-0.42	2-0.420	0	21	22
erubescens	2	-0.4	20	23	1	0	15	0	-0.42	2-0.420	0	22	23
erubescens	2	-0.4	20	24	1	0	15	0	-0.42	2-0.420	0	23	24
erubescens	2	-0.4	20	25	1	0	15	0	-0.42	2-0.420	0	24	25
erubescens	2	-0.4	20	26	1	0	15	0	-0.42	2-0.420	0	25	26
erubescens	2	-0.4	20	27	1	0	15	0	-0.42	2-0.420	0	26	27
erubescens	2	-0.4	20	28	1	0	15	0	-0.42	2-0.420	0	27	28
erubescens	2	-0.4	20	29	1	0	15	0	-0.42	2-0.420	0	28	29
erubescens	2	-0.4	20	30	1	0	15	0	-0.42	2-0.420	0	29	30
erubescens	2	-0.4	20	31	1	0	15	0	-0.42	2-0.420	0	30	31
erubescens	2	-0.4	20	32	1	0	15	0	-0.42	2-0.420	0	31	32
erubescens	2	-0.4	20	33	1	0	15	0	-0.42	2-0.420	0	32	33
erubescens	2	-0.4	20	34	1	0	15	0	-0.42	2-0.420	0	33	34
erubescens	2	-0.4	20	35	1	1	15	0.0666667	-0.42	2-0.420	1	34	35
erubescens	2	-0.4	20	36	1	2	15	0.133333	-0.42	2-0.420	1	35	36
erubescens	2	-0.4	20	37	1	2	15	0.133333	-0.42	2-0.420	0	36	37
erubescens	2	-0.4	20	38	1	2	15	0.133333	-0.42	2-0.420	0	37	38
erubescens	2	-0.4	20	39	1	2	15	0.133333	-0.42	2-0.420	0	38	39
erubescens	2	-0.4	20	40	1	3	15	0.2	-0.42	2-0.420	1	39	40
erubescens	2	-0.4	20	41	1	3	15	0.2	-0.42	2-0.420	0	40	41
erubescens	2	-0.4	20	42	1	3	15	0.2	-0.42	2-0.420	0	41	42
erubescens	2	-0.4	20	43	1	3	15	0.2	-0.42	2-0.420	0	42	43
erubescens	2	-0.4	20	44	1	3	15	0.2	-0.42	2-0.420	0	43	44
erubescens	2	-0.4	20	45	1	3	15	0.2	-0.42	2-0.420	0	44	45
erubescens	2	-0.4	20	46	1	3	15	0.2	-0.42	2-0.420	0	45	46
erubescens	2	-0.4	20	47	1	3	15	0.2	-0.42	2-0.420	0	46	47
erubescens	2	-0.4	20	48	1	4	15	0.266667	-0.42	2-0.420	1	47	48
erubescens	2	-0.4	20	49	1	4	15	0.266667	-0.42	2-0.420	0	48	49
erubescens	2	-0.4	20	50	1	4	15	0.266667	-0.42	2-0.420	0	49	50
erubescens	2	-0.4	20	51	1	4	15	0.266667	-0.42	2-0.420	0	50	51
erubescens	2	-0.4	20	52	1	4	15	0.266667	-0.42	2-0.420	0	51	52
erubescens	2	-0.4	20	53	1	4	15	0.266667	-0.42	2-0.420	0	52	53
erubescens	2	-0.4	20	54	1	4	15	0.266667	-0.42	2-0.420	0	53	54
erubescens	2	-0.4	20	55	1	4	15	0.266667	-0.42	2-0.420	0	54	55
erubescens	2	-0.4	20	56	1	4	15	0.266667	-0.42	2-0.420	11	55	Inf
erubescens	2	-0.4	20	1	2	0	15	0	-0.42	2-0.420	0	0	1
erubescens	2	-0.4	20	2	2	0	15	0	-0.42	2-0.420	0	1	2
erubescens	2	-0.4	20	3	2	0	15	0	-0.42	2-0.420	0	2	3
erubescens	2	-0.4	20	4	2	0	15	0	-0.42	2-0.420	0	3	4
erubescens	2	-0.4	20	5	2	0	15	0	-0.42	2-0.420	0	4	5
erubescens	2	-0.4	20	6	2	0	15	0	-0.42	2-0.420	0	5	6
erubescens	2	-0.4	20	7	2	0	15	0	-0.42	2-0.420	0	6	7
erubescens	2	-0.4	20	8	2	0	15	0	-0.42	2-0.420	0	7	8
erubescens	2	-0.4	20	9	2	0	15	0	-0.42	2-0.420	0	8	9
erubescens	2	-0.4	20	10	2	0	15	0	-0.42	2-0.420	0	9	10
erubescens	2	-0.4	20	11	2	0	15	0	-0.42	2-0.420	0	10	11
erubescens	2	-0.4	20	12	2	0	15	0	-0.42	2-0.420	0	11	12
erubescens	2	-0.4	20	13	2	0	15	0	-0.42	2-0.420	0	12	13
erubescens	2	-0.4	20	14	2	0	15	0	-0.42	2-0.420	0	13	14
erubescens	2	-0.4	20	15	2	0	15	0	-0.42	2-0.420	0	14	15
erubescens	2	-0.4	20	16	2	0	15	0	-0.42	2-0.420	0	15	16
erubescens	2	-0.4	20	17	2	0	15	0	-0.42	2-0.420	0	16	17
erubescens	2	-0.4	20	18	2	0	15	0	-0.42	2-0.420	0	17	18
erubescens	2	-0.4	20	19	2	0	15	0	-0.42	2-0.420	0	18	19
erubescens	2	-0.4	20	20	2	0	15	0	-0.42	2-0.420	0	19	20
erubescens	2	-0.4	20	21	2	0	15	0	-0.42	2-0.420	0	20	21
erubescens	2	-0.4	20	22	2	1	15	0.0666667	-0.42	2-0.420	1	21	22
erubescens	2	-0.4	20	23	2	1	15	0.0666667	-0.42	2-0.420	0	22	23
erubescens	2	-0.4	20	24	2	1	15	0.0666667	-0.42	2-0.420	0	23	24
erubescens	2	-0.4	20	25	2	1	15	0.0666667	-0.42	2-0.420	0	24	25
erubescens	2	-0.4	20	26	2	1	15	0.0666667	-0.42	2-0.420	0	25	26
erubescens	2	-0.4	20	27	2	1	15	0.0666667	-0.42	2-0.420	0	26	27
erubescens	2	-0.4	20	28	2	1	15	0.0666667	-0.42	2-0.420	0	27	28
erubescens	2	-0.4	20	29	2	1	15	0.0666667	-0.42	2-0.420	0	28	29
erubescens	2	-0.4	20	30	2	2	15	0.133333	-0.42	2-0.420	1	29	30
erubescens	2	-0.4	20	31	2	2	15	0.133333	-0.42	2-0.420	0	30	31
erubescens	2	-0.4	20	32	2	2	15	0.133333	-0.42	2-0.420	0	31	32
erubescens	2	-0.4	20	33	2	2	15	0.133333	-0.42	2-0.420	0	32	33
erubescens	2	-0.4	20	34	2	2	15	0.133333	-0.42	2-0.420	0	33	34
erubescens	2	-0.4	20	35	2	2	15	0.133333	-0.42	2-0.420	0	34	35
erubescens	2	-0.4	20	36	2	2	15	0.133333	-0.42	2-0.420	0	35	36
erubescens	2	-0.4	20	37	2	2	15	0.133333	-0.42	2-0.420	0	36	37
erubescens	2	-0.4	20	38	2	2	15	0.133333	-0.42	2-0.420	0	37	38
erubescens	2	-0.4	20	39	2	2	15	0.133333	-0.42	2-0.420	0	38	39
erubescens	2	-0.4	20	40	2	6	15	0.4	-0.42	2-0.420	4	39	40
erubescens	2	-0.4	20	41	2	6	15	0.4	-0.42	2-0.420	0	40	41
erubescens	2	-0.4	20	42	2	6	15	0.4	-0.42	2-0.420	0	41	42
erubescens	2	-0.4	20	43	2	6	15	0.4	-0.42	2-0.420	0	42	43
erubescens	2	-0.4	20	44	2	6	15	0.4	-0.42	2-0.420	0	43	44
erubescens	2	-0.4	20	45	2	6	15	0.4	-0.42	2-0.420	0	44	45
erubescens	2	-0.4	20	46	2	6	15	0.4	-0.42	2-0.420	0	45	46
erubescens	2	-0.4	20	47	2	6	15	0.4	-0.42	2-0.420	0	46	47
erubescens	2	-0.4	20	48	2	6	15	0.4	-0.42	2-0.420	0	47	48
erubescens	2	-0.4	20	49	2	6	15	0.4	-0.42	2-0.420	0	48	49
erubescens	2	-0.4	20	50	2	6	15	0.4	-0.42	2-0.420	0	49	50
erubescens	2	-0.4	20	51	2	6	15	0.4	-0.42	2-0.420	0	50	51
erubescens	2	-0.4	20	52	2	6	15	0.4	-0.42	2-0.420	0	51	52
erubescens	2	-0.4	20	53	2	6	15	0.4	-0.42	2-0.420	0	52	53
erubescens	2	-0.4	20	54	2	6	15	0.4	-0.42	2-0.420	0	53	54
erubescens	2	-0.4	20	55	2	6	15	0.4	-0.42	2-0.420	0	54	55
erubescens	2	-0.4	20	56	2	6	15	0.4	-0.42	2-0.420	9	55	Inf
erubescens	2	-0.4	20	1	3	0	15	0	-0.42	2-0.420	0	0	1
erubescens	2	-0.4	20	2	3	0	15	0	-0.42	2-0.420	0	1	2
erubescens	2	-0.4	20	3	3	0	15	0	-0.42	2-0.420	0	2	3
erubescens	2	-0.4	20	4	3	0	15	0	-0.42	2-0.420	0	3	4
erubescens	2	-0.4	20	5	3	0	15	0	-0.42	2-0.420	0	4	5
erubescens	2	-0.4	20	6	3	0	15	0	-0.42	2-0.420	0	5	6
erubescens	2	-0.4	20	7	3	0	15	0	-0.42	2-0.420	0	6	7
erubescens	2	-0.4	20	8	3	0	15	0	-0.42	2-0.420	0	7	8
erubescens	2	-0.4	20	9	3	0	15	0	-0.42	2-0.420	0	8	9
erubescens	2	-0.4	20	10	3	0	15	0	-0.42	2-0.420	0	9	10
erubescens	2	-0.4	20	11	3	0	15	0	-0.42	2-0.420	0	10	11
erubescens	2	-0.4	20	12	3	0	15	0	-0.42	2-0.420	0	11	12
erubescens	2	-0.4	20	13	3	0	15	0	-0.42	2-0.420	0	12	13
erubescens	2	-0.4	20	14	3	0	15	0	-0.42	2-0.420	0	13	14
erubescens	2	-0.4	20	15	3	0	15	0	-0.42	2-0.420	0	14	15
erubescens	2	-0.4	20	16	3	0	15	0	-0.42	2-0.420	0	15	16
erubescens	2	-0.4	20	17	3	0	15	0	-0.42	2-0.420	0	16	17
erubescens	2	-0.4	20	18	3	0	15	0	-0.42	2-0.420	0	17	18
erubescens	2	-0.4	20	19	3	0	15	0	-0.42	2-0.420	0	18	19
erubescens	2	-0.4	20	20	3	0	15	0	-0.42	2-0.420	0	19	20
erubescens	2	-0.4	20	21	3	0	15	0	-0.42	2-0.420	0	20	21
erubescens	2	-0.4	20	22	3	0	15	0	-0.42	2-0.420	0	21	22
erubescens	2	-0.4	20	23	3	0	15	0	-0.42	2-0.420	0	22	23
erubescens	2	-0.4	20	24	3	0	15	0	-0.42	2-0.420	0	23	24
erubescens	2	-0.4	20	25	3	0	15	0	-0.42	2-0.420	0	24	25
erubescens	2	-0.4	20	26	3	0	15	0	-0.42	2-0.420	0	25	26
erubescens	2	-0.4	20	27	3	0	15	0	-0.42	2-0.420	0	26	27
erubescens	2	-0.4	20	28	3	0	15	0	-0.42	2-0.420	0	27	28
erubescens	2	-0.4	20	29	3	0	15	0	-0.42	2-0.420	0	28	29
erubescens	2	-0.4	20	30	3	0	15	0	-0.42	2-0.420	0	29	30
erubescens	2	-0.4	20	31	3	0	15	0	-0.42	2-0.420	0	30	31
erubescens	2	-0.4	20	32	3	0	15	0	-0.42	2-0.420	0	31	32
erubescens	2	-0.4	20	33	3	0	15	0	-0.42	2-0.420	0	32	33
erubescens	2	-0.4	20	34	3	0	15	0	-0.42	2-0.420	0	33	34
erubescens	2	-0.4	20	35	3	1	15	0.0666667	-0.42	2-0.420	1	34	35
erubescens	2	-0.4	20	36	3	3	15	0.2	-0.42	2-0.420	2	35	36
erubescens	2	-0.4	20	37	3	3	15	0.2	-0.42	2-0.420	0	36	37
erubescens	2	-0.4	20	38	3	3	15	0.2	-0.42	2-0.420	0	37	38
erubescens	2	-0.4	20	39	3	4	15	0.266667	-0.42	2-0.420	1	38	39
erubescens	2	-0.4	20	40	3	5	15	0.333333	-0.42	2-0.420	1	39	40
erubescens	2	-0.4	20	41	3	5	15	0.333333	-0.42	2-0.420	0	40	41
erubescens	2	-0.4	20	42	3	5	15	0.333333	-0.42	2-0.420	0	41	42
erubescens	2	-0.4	20	43	3	5	15	0.333333	-0.42	2-0.420	0	42	43
erubescens	2	-0.4	20	44	3	5	15	0.333333	-0.42	2-0.420	0	43	44
erubescens	2	-0.4	20	45	3	5	15	0.333333	-0.42	2-0.420	0	44	45
erubescens	2	-0.4	20	46	3	6	15	0.4	-0.42	2-0.420	1	45	46
erubescens	2	-0.4	20	47	3	6	15	0.4	-0.42	2-0.420	0	46	47
erubescens	2	-0.4	20	48	3	8	15	0.533333	-0.42	2-0.420	2	47	48
erubescens	2	-0.4	20	49	3	9	15	0.6	-0.42	2-0.420	1	48	49
erubescens	2	-0.4	20	50	3	9	15	0.6	-0.42	2-0.420	0	49	50
erubescens	2	-0.4	20	51	3	9	15	0.6	-0.42	2-0.420	0	50	51
erubescens	2	-0.4	20	52	3	9	15	0.6	-0.42	2-0.420	0	51	52
erubescens	2	-0.4	20	53	3	9	15	0.6	-0.42	2-0.420	0	52	53
erubescens	2	-0.4	20	54	3	9	15	0.6	-0.42	2-0.420	0	53	54
erubescens	2	-0.4	20	55	3	9	15	0.6	-0.42	2-0.420	0	54	55
erubescens	2	-0.4	20	56	3	9	15	0.6	-0.42	2-0.420	6	55	Inf
erubescens	2	-0.8	20	1	1	0	15	0	-0.82	2-0.820	0	0	1
erubescens	2	-0.8	20	2	1	0	15	0	-0.82	2-0.820	0	1	2
erubescens	2	-0.8	20	3	1	0	15	0	-0.82	2-0.820	0	2	3
erubescens	2	-0.8	20	4	1	0	15	0	-0.82	2-0.820	0	3	4
erubescens	2	-0.8	20	5	1	0	15	0	-0.82	2-0.820	0	4	5
erubescens	2	-0.8	20	6	1	0	15	0	-0.82	2-0.820	0	5	6
erubescens	2	-0.8	20	7	1	0	15	0	-0.82	2-0.820	0	6	7
erubescens	2	-0.8	20	8	1	0	15	0	-0.82	2-0.820	0	7	8
erubescens	2	-0.8	20	9	1	0	15	0	-0.82	2-0.820	0	8	9
erubescens	2	-0.8	20	10	1	0	15	0	-0.82	2-0.820	0	9	10
erubescens	2	-0.8	20	11	1	0	15	0	-0.82	2-0.820	0	10	11
erubescens	2	-0.8	20	12	1	0	15	0	-0.82	2-0.820	0	11	12
erubescens	2	-0.8	20	13	1	0	15	0	-0.82	2-0.820	0	12	13
erubescens	2	-0.8	20	14	1	0	15	0	-0.82	2-0.820	0	13	14
erubescens	2	-0.8	20	15	1	0	15	0	-0.82	2-0.820	0	14	15
erubescens	2	-0.8	20	16	1	0	15	0	-0.82	2-0.820	0	15	16
erubescens	2	-0.8	20	17	1	0	15	0	-0.82	2-0.820	0	16	17
erubescens	2	-0.8	20	18	1	0	15	0	-0.82	2-0.820	0	17	18
erubescens	2	-0.8	20	19	1	0	15	0	-0.82	2-0.820	0	18	19
erubescens	2	-0.8	20	20	1	0	15	0	-0.82	2-0.820	0	19	20
erubescens	2	-0.8	20	21	1	0	15	0	-0.82	2-0.820	0	20	21
erubescens	2	-0.8	20	22	1	0	15	0	-0.82	2-0.820	0	21	22
erubescens	2	-0.8	20	23	1	0	15	0	-0.82	2-0.820	0	22	23
erubescens	2	-0.8	20	24	1	0	15	0	-0.82	2-0.820	0	23	24
erubescens	2	-0.8	20	25	1	0	15	0	-0.82	2-0.820	0	24	25
erubescens	2	-0.8	20	26	1	0	15	0	-0.82	2-0.820	0	25	26
erubescens	2	-0.8	20	27	1	0	15	0	-0.82	2-0.820	0	26	27
erubescens	2	-0.8	20	28	1	0	15	0	-0.82	2-0.820	0	27	28
erubescens	2	-0.8	20	29	1	1	15	0.0666667	-0.82	2-0.820	1	28	29
erubescens	2	-0.8	20	30	1	1	15	0.0666667	-0.82	2-0.820	0	29	30
erubescens	2	-0.8	20	31	1	1	15	0.0666667	-0.82	2-0.820	0	30	31
erubescens	2	-0.8	20	32	1	1	15	0.0666667	-0.82	2-0.820	0	31	32
erubescens	2	-0.8	20	33	1	1	15	0.0666667	-0.82	2-0.820	0	32	33
erubescens	2	-0.8	20	34	1	2	15	0.133333	-0.82	2-0.820	1	33	34
erubescens	2	-0.8	20	35	1	2	15	0.133333	-0.82	2-0.820	0	34	35
erubescens	2	-0.8	20	36	1	2	15	0.133333	-0.82	2-0.820	0	35	36
erubescens	2	-0.8	20	37	1	2	15	0.133333	-0.82	2-0.820	0	36	37
erubescens	2	-0.8	20	38	1	2	15	0.133333	-0.82	2-0.820	0	37	38
erubescens	2	-0.8	20	39	1	2	15	0.133333	-0.82	2-0.820	0	38	39
erubescens	2	-0.8	20	40	1	2	15	0.133333	-0.82	2-0.820	0	39	40
erubescens	2	-0.8	20	41	1	2	15	0.133333	-0.82	2-0.820	0	40	41
erubescens	2	-0.8	20	42	1	3	15	0.2	-0.82	2-0.820	1	41	42
erubescens	2	-0.8	20	43	1	3	15	0.2	-0.82	2-0.820	0	42	43
erubescens	2	-0.8	20	44	1	3	15	0.2	-0.82	2-0.820	0	43	44
erubescens	2	-0.8	20	45	1	3	15	0.2	-0.82	2-0.820	0	44	45
erubescens	2	-0.8	20	46	1	3	15	0.2	-0.82	2-0.820	0	45	46
erubescens	2	-0.8	20	47	1	3	15	0.2	-0.82	2-0.820	0	46	47
erubescens	2	-0.8	20	48	1	3	15	0.2	-0.82	2-0.820	0	47	48
erubescens	2	-0.8	20	49	1	3	15	0.2	-0.82	2-0.820	0	48	49
erubescens	2	-0.8	20	50	1	3	15	0.2	-0.82	2-0.820	0	49	50
erubescens	2	-0.8	20	51	1	3	15	0.2	-0.82	2-0.820	0	50	51
erubescens	2	-0.8	20	52	1	3	15	0.2	-0.82	2-0.820	0	51	52
erubescens	2	-0.8	20	53	1	3	15	0.2	-0.82	2-0.820	0	52	53
erubescens	2	-0.8	20	54	1	3	15	0.2	-0.82	2-0.820	0	53	54
erubescens	2	-0.8	20	55	1	3	15	0.2	-0.82	2-0.820	0	54	55
erubescens	2	-0.8	20	56	1	4	15	0.266667	-0.82	2-0.820	12	55	Inf
erubescens	2	-0.8	20	1	2	0	15	0	-0.82	2-0.820	0	0	1
erubescens	2	-0.8	20	2	2	0	15	0	-0.82	2-0.820	0	1	2
erubescens	2	-0.8	20	3	2	0	15	0	-0.82	2-0.820	0	2	3
erubescens	2	-0.8	20	4	2	0	15	0	-0.82	2-0.820	0	3	4
erubescens	2	-0.8	20	5	2	0	15	0	-0.82	2-0.820	0	4	5
erubescens	2	-0.8	20	6	2	0	15	0	-0.82	2-0.820	0	5	6
erubescens	2	-0.8	20	7	2	0	15	0	-0.82	2-0.820	0	6	7
erubescens	2	-0.8	20	8	2	0	15	0	-0.82	2-0.820	0	7	8
erubescens	2	-0.8	20	9	2	0	15	0	-0.82	2-0.820	0	8	9
erubescens	2	-0.8	20	10	2	0	15	0	-0.82	2-0.820	0	9	10
erubescens	2	-0.8	20	11	2	0	15	0	-0.82	2-0.820	0	10	11
erubescens	2	-0.8	20	12	2	0	15	0	-0.82	2-0.820	0	11	12
erubescens	2	-0.8	20	13	2	0	15	0	-0.82	2-0.820	0	12	13
erubescens	2	-0.8	20	14	2	0	15	0	-0.82	2-0.820	0	13	14
erubescens	2	-0.8	20	15	2	0	15	0	-0.82	2-0.820	0	14	15
erubescens	2	-0.8	20	16	2	0	15	0	-0.82	2-0.820	0	15	16
erubescens	2	-0.8	20	17	2	0	15	0	-0.82	2-0.820	0	16	17
erubescens	2	-0.8	20	18	2	0	15	0	-0.82	2-0.820	0	17	18
erubescens	2	-0.8	20	19	2	0	15	0	-0.82	2-0.820	0	18	19
erubescens	2	-0.8	20	20	2	0	15	0	-0.82	2-0.820	0	19	20
erubescens	2	-0.8	20	21	2	0	15	0	-0.82	2-0.820	0	20	21
erubescens	2	-0.8	20	22	2	0	15	0	-0.82	2-0.820	0	21	22
erubescens	2	-0.8	20	23	2	0	15	0	-0.82	2-0.820	0	22	23
erubescens	2	-0.8	20	24	2	0	15	0	-0.82	2-0.820	0	23	24
erubescens	2	-0.8	20	25	2	0	15	0	-0.82	2-0.820	0	24	25
erubescens	2	-0.8	20	26	2	0	15	0	-0.82	2-0.820	0	25	26
erubescens	2	-0.8	20	27	2	0	15	0	-0.82	2-0.820	0	26	27
erubescens	2	-0.8	20	28	2	0	15	0	-0.82	2-0.820	0	27	28
erubescens	2	-0.8	20	29	2	0	15	0	-0.82	2-0.820	0	28	29
erubescens	2	-0.8	20	30	2	0	15	0	-0.82	2-0.820	0	29	30
erubescens	2	-0.8	20	31	2	0	15	0	-0.82	2-0.820	0	30	31
erubescens	2	-0.8	20	32	2	0	15	0	-0.82	2-0.820	0	31	32
erubescens	2	-0.8	20	33	2	0	15	0	-0.82	2-0.820	0	32	33
erubescens	2	-0.8	20	34	2	0	15	0	-0.82	2-0.820	0	33	34
erubescens	2	-0.8	20	35	2	0	15	0	-0.82	2-0.820	0	34	35
erubescens	2	-0.8	20	36	2	0	15	0	-0.82	2-0.820	0	35	36
erubescens	2	-0.8	20	37	2	0	15	0	-0.82	2-0.820	0	36	37
erubescens	2	-0.8	20	38	2	0	15	0	-0.82	2-0.820	0	37	38
erubescens	2	-0.8	20	39	2	0	15	0	-0.82	2-0.820	0	38	39
erubescens	2	-0.8	20	40	2	0	15	0	-0.82	2-0.820	0	39	40
erubescens	2	-0.8	20	41	2	0	15	0	-0.82	2-0.820	0	40	41
erubescens	2	-0.8	20	42	2	0	15	0	-0.82	2-0.820	0	41	42
erubescens	2	-0.8	20	43	2	0	15	0	-0.82	2-0.820	0	42	43
erubescens	2	-0.8	20	44	2	0	15	0	-0.82	2-0.820	0	43	44
erubescens	2	-0.8	20	45	2	0	15	0	-0.82	2-0.820	0	44	45
erubescens	2	-0.8	20	46	2	0	15	0	-0.82	2-0.820	0	45	46
erubescens	2	-0.8	20	47	2	0	15	0	-0.82	2-0.820	0	46	47
erubescens	2	-0.8	20	48	2	0	15	0	-0.82	2-0.820	0	47	48
erubescens	2	-0.8	20	49	2	0	15	0	-0.82	2-0.820	0	48	49
erubescens	2	-0.8	20	50	2	1	15	0.0666667	-0.82	2-0.820	1	49	50
erubescens	2	-0.8	20	51	2	2	15	0.133333	-0.82	2-0.820	1	50	51
erubescens	2	-0.8	20	52	2	2	15	0.133333	-0.82	2-0.820	0	51	52
erubescens	2	-0.8	20	53	2	2	15	0.133333	-0.82	2-0.820	0	52	53
erubescens	2	-0.8	20	54	2	2	15	0.133333	-0.82	2-0.820	0	53	54
erubescens	2	-0.8	20	55	2	3	15	0.2	-0.82	2-0.820	1	54	55
erubescens	2	-0.8	20	56	2	4	15	0.266667	-0.82	2-0.820	12	55	Inf
erubescens	2	-0.8	20	1	3	0	15	0	-0.82	2-0.820	0	0	1
erubescens	2	-0.8	20	2	3	0	15	0	-0.82	2-0.820	0	1	2
erubescens	2	-0.8	20	3	3	0	15	0	-0.82	2-0.820	0	2	3
erubescens	2	-0.8	20	4	3	0	15	0	-0.82	2-0.820	0	3	4
erubescens	2	-0.8	20	5	3	0	15	0	-0.82	2-0.820	0	4	5
erubescens	2	-0.8	20	6	3	0	15	0	-0.82	2-0.820	0	5	6
erubescens	2	-0.8	20	7	3	0	15	0	-0.82	2-0.820	0	6	7
erubescens	2	-0.8	20	8	3	0	15	0	-0.82	2-0.820	0	7	8
erubescens	2	-0.8	20	9	3	0	15	0	-0.82	2-0.820	0	8	9
erubescens	2	-0.8	20	10	3	0	15	0	-0.82	2-0.820	0	9	10
erubescens	2	-0.8	20	11	3	0	15	0	-0.82	2-0.820	0	10	11
erubescens	2	-0.8	20	12	3	0	15	0	-0.82	2-0.820	0	11	12
erubescens	2	-0.8	20	13	3	0	15	0	-0.82	2-0.820	0	12	13
erubescens	2	-0.8	20	14	3	0	15	0	-0.82	2-0.820	0	13	14
erubescens	2	-0.8	20	15	3	0	15	0	-0.82	2-0.820	0	14	15
erubescens	2	-0.8	20	16	3	0	15	0	-0.82	2-0.820	0	15	16
erubescens	2	-0.8	20	17	3	0	15	0	-0.82	2-0.820	0	16	17
erubescens	2	-0.8	20	18	3	0	15	0	-0.82	2-0.820	0	17	18
erubescens	2	-0.8	20	19	3	0	15	0	-0.82	2-0.820	0	18	19
erubescens	2	-0.8	20	20	3	0	15	0	-0.82	2-0.820	0	19	20
erubescens	2	-0.8	20	21	3	0	15	0	-0.82	2-0.820	0	20	21
erubescens	2	-0.8	20	22	3	0	15	0	-0.82	2-0.820	0	21	22
erubescens	2	-0.8	20	23	3	0	15	0	-0.82	2-0.820	0	22	23
erubescens	2	-0.8	20	24	3	0	15	0	-0.82	2-0.820	0	23	24
erubescens	2	-0.8	20	25	3	0	15	0	-0.82	2-0.820	0	24	25
erubescens	2	-0.8	20	26	3	0	15	0	-0.82	2-0.820	0	25	26
erubescens	2	-0.8	20	27	3	0	15	0	-0.82	2-0.820	0	26	27
erubescens	2	-0.8	20	28	3	0	15	0	-0.82	2-0.820	0	27	28
erubescens	2	-0.8	20	29	3	1	15	0.0666667	-0.82	2-0.820	1	28	29
erubescens	2	-0.8	20	30	3	1	15	0.0666667	-0.82	2-0.820	0	29	30
erubescens	2	-0.8	20	31	3	1	15	0.0666667	-0.82	2-0.820	0	30	31
erubescens	2	-0.8	20	32	3	1	15	0.0666667	-0.82	2-0.820	0	31	32
erubescens	2	-0.8	20	33	3	1	15	0.0666667	-0.82	2-0.820	0	32	33
erubescens	2	-0.8	20	34	3	1	15	0.0666667	-0.82	2-0.820	0	33	34
erubescens	2	-0.8	20	35	3	1	15	0.0666667	-0.82	2-0.820	0	34	35
erubescens	2	-0.8	20	36	3	1	15	0.0666667	-0.82	2-0.820	0	35	36
erubescens	2	-0.8	20	37	3	1	15	0.0666667	-0.82	2-0.820	0	36	37
erubescens	2	-0.8	20	38	3	1	15	0.0666667	-0.82	2-0.820	0	37	38
erubescens	2	-0.8	20	39	3	1	15	0.0666667	-0.82	2-0.820	0	38	39
erubescens	2	-0.8	20	40	3	1	15	0.0666667	-0.82	2-0.820	0	39	40
erubescens	2	-0.8	20	41	3	1	15	0.0666667	-0.82	2-0.820	0	40	41
erubescens	2	-0.8	20	42	3	1	15	0.0666667	-0.82	2-0.820	0	41	42
erubescens	2	-0.8	20	43	3	1	15	0.0666667	-0.82	2-0.820	0	42	43
erubescens	2	-0.8	20	44	3	1	15	0.0666667	-0.82	2-0.820	0	43	44
erubescens	2	-0.8	20	45	3	1	15	0.0666667	-0.82	2-0.820	0	44	45
erubescens	2	-0.8	20	46	3	1	15	0.0666667	-0.82	2-0.820	0	45	46
erubescens	2	-0.8	20	47	3	1	15	0.0666667	-0.82	2-0.820	0	46	47
erubescens	2	-0.8	20	48	3	1	15	0.0666667	-0.82	2-0.820	0	47	48
erubescens	2	-0.8	20	49	3	1	15	0.0666667	-0.82	2-0.820	0	48	49
erubescens	2	-0.8	20	50	3	1	15	0.0666667	-0.82	2-0.820	0	49	50
erubescens	2	-0.8	20	51	3	1	15	0.0666667	-0.82	2-0.820	0	50	51
erubescens	2	-0.8	20	52	3	1	15	0.0666667	-0.82	2-0.820	0	51	52
erubescens	2	-0.8	20	53	3	1	15	0.0666667	-0.82	2-0.820	0	52	53
erubescens	2	-0.8	20	54	3	1	15	0.0666667	-0.82	2-0.820	0	53	54
erubescens	2	-0.8	20	55	3	1	15	0.0666667	-0.82	2-0.820	0	54	55
erubescens	2	-0.8	20	56	3	1	15	0.0666667	-0.82	2-0.820	14	55	Inf
erubescens	2	-1.2	20	1	1	0	15	0	-1.22	2-1.220	0	0	1
erubescens	2	-1.2	20	2	1	0	15	0	-1.22	2-1.220	0	1	2
erubescens	2	-1.2	20	3	1	0	15	0	-1.22	2-1.220	0	2	3
erubescens	2	-1.2	20	4	1	0	15	0	-1.22	2-1.220	0	3	4
erubescens	2	-1.2	20	5	1	0	15	0	-1.22	2-1.220	0	4	5
erubescens	2	-1.2	20	6	1	0	15	0	-1.22	2-1.220	0	5	6
erubescens	2	-1.2	20	7	1	0	15	0	-1.22	2-1.220	0	6	7
erubescens	2	-1.2	20	8	1	0	15	0	-1.22	2-1.220	0	7	8
erubescens	2	-1.2	20	9	1	0	15	0	-1.22	2-1.220	0	8	9
erubescens	2	-1.2	20	10	1	0	15	0	-1.22	2-1.220	0	9	10
erubescens	2	-1.2	20	11	1	0	15	0	-1.22	2-1.220	0	10	11
erubescens	2	-1.2	20	12	1	0	15	0	-1.22	2-1.220	0	11	12
erubescens	2	-1.2	20	13	1	0	15	0	-1.22	2-1.220	0	12	13
erubescens	2	-1.2	20	14	1	0	15	0	-1.22	2-1.220	0	13	14
erubescens	2	-1.2	20	15	1	0	15	0	-1.22	2-1.220	0	14	15
erubescens	2	-1.2	20	16	1	0	15	0	-1.22	2-1.220	0	15	16
erubescens	2	-1.2	20	17	1	0	15	0	-1.22	2-1.220	0	16	17
erubescens	2	-1.2	20	18	1	0	15	0	-1.22	2-1.220	0	17	18
erubescens	2	-1.2	20	19	1	0	15	0	-1.22	2-1.220	0	18	19
erubescens	2	-1.2	20	20	1	0	15	0	-1.22	2-1.220	0	19	20
erubescens	2	-1.2	20	21	1	0	15	0	-1.22	2-1.220	0	20	21
erubescens	2	-1.2	20	22	1	0	15	0	-1.22	2-1.220	0	21	22
erubescens	2	-1.2	20	23	1	0	15	0	-1.22	2-1.220	0	22	23
erubescens	2	-1.2	20	24	1	0	15	0	-1.22	2-1.220	0	23	24
erubescens	2	-1.2	20	25	1	0	15	0	-1.22	2-1.220	0	24	25
erubescens	2	-1.2	20	26	1	0	15	0	-1.22	2-1.220	0	25	26
erubescens	2	-1.2	20	27	1	0	15	0	-1.22	2-1.220	0	26	27
erubescens	2	-1.2	20	28	1	0	15	0	-1.22	2-1.220	0	27	28
erubescens	2	-1.2	20	29	1	0	15	0	-1.22	2-1.220	0	28	29
erubescens	2	-1.2	20	30	1	0	15	0	-1.22	2-1.220	0	29	30
erubescens	2	-1.2	20	31	1	0	15	0	-1.22	2-1.220	0	30	31
erubescens	2	-1.2	20	32	1	0	15	0	-1.22	2-1.220	0	31	32
erubescens	2	-1.2	20	33	1	0	15	0	-1.22	2-1.220	0	32	33
erubescens	2	-1.2	20	34	1	0	15	0	-1.22	2-1.220	0	33	34
erubescens	2	-1.2	20	35	1	0	15	0	-1.22	2-1.220	0	34	35
erubescens	2	-1.2	20	36	1	0	15	0	-1.22	2-1.220	0	35	36
erubescens	2	-1.2	20	37	1	0	15	0	-1.22	2-1.220	0	36	37
erubescens	2	-1.2	20	38	1	0	15	0	-1.22	2-1.220	0	37	38
erubescens	2	-1.2	20	39	1	0	15	0	-1.22	2-1.220	0	38	39
erubescens	2	-1.2	20	40	1	0	15	0	-1.22	2-1.220	0	39	40
erubescens	2	-1.2	20	41	1	0	15	0	-1.22	2-1.220	0	40	41
erubescens	2	-1.2	20	42	1	0	15	0	-1.22	2-1.220	0	41	42
erubescens	2	-1.2	20	43	1	1	15	0.0666667	-1.22	2-1.220	1	42	43
erubescens	2	-1.2	20	44	1	1	15	0.0666667	-1.22	2-1.220	0	43	44
erubescens	2	-1.2	20	45	1	1	15	0.0666667	-1.22	2-1.220	0	44	45
erubescens	2	-1.2	20	46	1	1	15	0.0666667	-1.22	2-1.220	0	45	46
erubescens	2	-1.2	20	47	1	1	15	0.0666667	-1.22	2-1.220	0	46	47
erubescens	2	-1.2	20	48	1	1	15	0.0666667	-1.22	2-1.220	0	47	48
erubescens	2	-1.2	20	49	1	1	15	0.0666667	-1.22	2-1.220	0	48	49
erubescens	2	-1.2	20	50	1	1	15	0.0666667	-1.22	2-1.220	0	49	50
erubescens	2	-1.2	20	51	1	1	15	0.0666667	-1.22	2-1.220	0	50	51
erubescens	2	-1.2	20	52	1	1	15	0.0666667	-1.22	2-1.220	0	51	52
erubescens	2	-1.2	20	53	1	1	15	0.0666667	-1.22	2-1.220	0	52	53
erubescens	2	-1.2	20	54	1	1	15	0.0666667	-1.22	2-1.220	0	53	54
erubescens	2	-1.2	20	55	1	1	15	0.0666667	-1.22	2-1.220	0	54	55
erubescens	2	-1.2	20	56	1	1	15	0.0666667	-1.22	2-1.220	14	55	Inf
erubescens	2	-1.2	20	1	2	0	15	0	-1.22	2-1.220	0	0	1
erubescens	2	-1.2	20	2	2	0	15	0	-1.22	2-1.220	0	1	2
erubescens	2	-1.2	20	3	2	0	15	0	-1.22	2-1.220	0	2	3
erubescens	2	-1.2	20	4	2	0	15	0	-1.22	2-1.220	0	3	4
erubescens	2	-1.2	20	5	2	0	15	0	-1.22	2-1.220	0	4	5
erubescens	2	-1.2	20	6	2	0	15	0	-1.22	2-1.220	0	5	6
erubescens	2	-1.2	20	7	2	0	15	0	-1.22	2-1.220	0	6	7
erubescens	2	-1.2	20	8	2	0	15	0	-1.22	2-1.220	0	7	8
erubescens	2	-1.2	20	9	2	0	15	0	-1.22	2-1.220	0	8	9
erubescens	2	-1.2	20	10	2	0	15	0	-1.22	2-1.220	0	9	10
erubescens	2	-1.2	20	11	2	0	15	0	-1.22	2-1.220	0	10	11
erubescens	2	-1.2	20	12	2	0	15	0	-1.22	2-1.220	0	11	12
erubescens	2	-1.2	20	13	2	0	15	0	-1.22	2-1.220	0	12	13
erubescens	2	-1.2	20	14	2	0	15	0	-1.22	2-1.220	0	13	14
erubescens	2	-1.2	20	15	2	0	15	0	-1.22	2-1.220	0	14	15
erubescens	2	-1.2	20	16	2	0	15	0	-1.22	2-1.220	0	15	16
erubescens	2	-1.2	20	17	2	0	15	0	-1.22	2-1.220	0	16	17
erubescens	2	-1.2	20	18	2	0	15	0	-1.22	2-1.220	0	17	18
erubescens	2	-1.2	20	19	2	0	15	0	-1.22	2-1.220	0	18	19
erubescens	2	-1.2	20	20	2	0	15	0	-1.22	2-1.220	0	19	20
erubescens	2	-1.2	20	21	2	0	15	0	-1.22	2-1.220	0	20	21
erubescens	2	-1.2	20	22	2	0	15	0	-1.22	2-1.220	0	21	22
erubescens	2	-1.2	20	23	2	0	15	0	-1.22	2-1.220	0	22	23
erubescens	2	-1.2	20	24	2	0	15	0	-1.22	2-1.220	0	23	24
erubescens	2	-1.2	20	25	2	0	15	0	-1.22	2-1.220	0	24	25
erubescens	2	-1.2	20	26	2	0	15	0	-1.22	2-1.220	0	25	26
erubescens	2	-1.2	20	27	2	0	15	0	-1.22	2-1.220	0	26	27
erubescens	2	-1.2	20	28	2	0	15	0	-1.22	2-1.220	0	27	28
erubescens	2	-1.2	20	29	2	0	15	0	-1.22	2-1.220	0	28	29
erubescens	2	-1.2	20	30	2	0	15	0	-1.22	2-1.220	0	29	30
erubescens	2	-1.2	20	31	2	0	15	0	-1.22	2-1.220	0	30	31
erubescens	2	-1.2	20	32	2	0	15	0	-1.22	2-1.220	0	31	32
erubescens	2	-1.2	20	33	2	0	15	0	-1.22	2-1.220	0	32	33
erubescens	2	-1.2	20	34	2	0	15	0	-1.22	2-1.220	0	33	34
erubescens	2	-1.2	20	35	2	0	15	0	-1.22	2-1.220	0	34	35
erubescens	2	-1.2	20	36	2	0	15	0	-1.22	2-1.220	0	35	36
erubescens	2	-1.2	20	37	2	0	15	0	-1.22	2-1.220	0	36	37
erubescens	2	-1.2	20	38	2	0	15	0	-1.22	2-1.220	0	37	38
erubescens	2	-1.2	20	39	2	0	15	0	-1.22	2-1.220	0	38	39
erubescens	2	-1.2	20	40	2	0	15	0	-1.22	2-1.220	0	39	40
erubescens	2	-1.2	20	41	2	0	15	0	-1.22	2-1.220	0	40	41
erubescens	2	-1.2	20	42	2	0	15	0	-1.22	2-1.220	0	41	42
erubescens	2	-1.2	20	43	2	0	15	0	-1.22	2-1.220	0	42	43
erubescens	2	-1.2	20	44	2	0	15	0	-1.22	2-1.220	0	43	44
erubescens	2	-1.2	20	45	2	0	15	0	-1.22	2-1.220	0	44	45
erubescens	2	-1.2	20	46	2	0	15	0	-1.22	2-1.220	0	45	46
erubescens	2	-1.2	20	47	2	0	15	0	-1.22	2-1.220	0	46	47
erubescens	2	-1.2	20	48	2	0	15	0	-1.22	2-1.220	0	47	48
erubescens	2	-1.2	20	49	2	0	15	0	-1.22	2-1.220	0	48	49
erubescens	2	-1.2	20	50	2	0	15	0	-1.22	2-1.220	0	49	50
erubescens	2	-1.2	20	51	2	0	15	0	-1.22	2-1.220	0	50	51
erubescens	2	-1.2	20	52	2	0	15	0	-1.22	2-1.220	0	51	52
erubescens	2	-1.2	20	53	2	0	15	0	-1.22	2-1.220	0	52	53
erubescens	2	-1.2	20	54	2	0	15	0	-1.22	2-1.220	0	53	54
erubescens	2	-1.2	20	55	2	1	15	0.0666667	-1.22	2-1.220	1	54	55
erubescens	2	-1.2	20	56	2	1	15	0.0666667	-1.22	2-1.220	14	55	Inf
erubescens	2	-1.2	20	1	3	0	15	0	-1.22	2-1.220	0	0	1
erubescens	2	-1.2	20	2	3	0	15	0	-1.22	2-1.220	0	1	2
erubescens	2	-1.2	20	3	3	0	15	0	-1.22	2-1.220	0	2	3
erubescens	2	-1.2	20	4	3	0	15	0	-1.22	2-1.220	0	3	4
erubescens	2	-1.2	20	5	3	0	15	0	-1.22	2-1.220	0	4	5
erubescens	2	-1.2	20	6	3	0	15	0	-1.22	2-1.220	0	5	6
erubescens	2	-1.2	20	7	3	0	15	0	-1.22	2-1.220	0	6	7
erubescens	2	-1.2	20	8	3	0	15	0	-1.22	2-1.220	0	7	8
erubescens	2	-1.2	20	9	3	0	15	0	-1.22	2-1.220	0	8	9
erubescens	2	-1.2	20	10	3	0	15	0	-1.22	2-1.220	0	9	10
erubescens	2	-1.2	20	11	3	0	15	0	-1.22	2-1.220	0	10	11
erubescens	2	-1.2	20	12	3	0	15	0	-1.22	2-1.220	0	11	12
erubescens	2	-1.2	20	13	3	0	15	0	-1.22	2-1.220	0	12	13
erubescens	2	-1.2	20	14	3	0	15	0	-1.22	2-1.220	0	13	14
erubescens	2	-1.2	20	15	3	0	15	0	-1.22	2-1.220	0	14	15
erubescens	2	-1.2	20	16	3	0	15	0	-1.22	2-1.220	0	15	16
erubescens	2	-1.2	20	17	3	0	15	0	-1.22	2-1.220	0	16	17
erubescens	2	-1.2	20	18	3	0	15	0	-1.22	2-1.220	0	17	18
erubescens	2	-1.2	20	19	3	0	15	0	-1.22	2-1.220	0	18	19
erubescens	2	-1.2	20	20	3	0	15	0	-1.22	2-1.220	0	19	20
erubescens	2	-1.2	20	21	3	0	15	0	-1.22	2-1.220	0	20	21
erubescens	2	-1.2	20	22	3	0	15	0	-1.22	2-1.220	0	21	22
erubescens	2	-1.2	20	23	3	0	15	0	-1.22	2-1.220	0	22	23
erubescens	2	-1.2	20	24	3	0	15	0	-1.22	2-1.220	0	23	24
erubescens	2	-1.2	20	25	3	0	15	0	-1.22	2-1.220	0	24	25
erubescens	2	-1.2	20	26	3	0	15	0	-1.22	2-1.220	0	25	26
erubescens	2	-1.2	20	27	3	0	15	0	-1.22	2-1.220	0	26	27
erubescens	2	-1.2	20	28	3	0	15	0	-1.22	2-1.220	0	27	28
erubescens	2	-1.2	20	29	3	0	15	0	-1.22	2-1.220	0	28	29
erubescens	2	-1.2	20	30	3	0	15	0	-1.22	2-1.220	0	29	30
erubescens	2	-1.2	20	31	3	0	15	0	-1.22	2-1.220	0	30	31
erubescens	2	-1.2	20	32	3	0	15	0	-1.22	2-1.220	0	31	32
erubescens	2	-1.2	20	33	3	0	15	0	-1.22	2-1.220	0	32	33
erubescens	2	-1.2	20	34	3	0	15	0	-1.22	2-1.220	0	33	34
erubescens	2	-1.2	20	35	3	0	15	0	-1.22	2-1.220	0	34	35
erubescens	2	-1.2	20	36	3	0	15	0	-1.22	2-1.220	0	35	36
erubescens	2	-1.2	20	37	3	0	15	0	-1.22	2-1.220	0	36	37
erubescens	2	-1.2	20	38	3	0	15	0	-1.22	2-1.220	0	37	38
erubescens	2	-1.2	20	39	3	0	15	0	-1.22	2-1.220	0	38	39
erubescens	2	-1.2	20	40	3	0	15	0	-1.22	2-1.220	0	39	40
erubescens	2	-1.2	20	41	3	0	15	0	-1.22	2-1.220	0	40	41
erubescens	2	-1.2	20	42	3	0	15	0	-1.22	2-1.220	0	41	42
erubescens	2	-1.2	20	43	3	0	15	0	-1.22	2-1.220	0	42	43
erubescens	2	-1.2	20	44	3	0	15	0	-1.22	2-1.220	0	43	44
erubescens	2	-1.2	20	45	3	0	15	0	-1.22	2-1.220	0	44	45
erubescens	2	-1.2	20	46	3	0	15	0	-1.22	2-1.220	0	45	46
erubescens	2	-1.2	20	47	3	0	15	0	-1.22	2-1.220	0	46	47
erubescens	2	-1.2	20	48	3	0	15	0	-1.22	2-1.220	0	47	48
erubescens	2	-1.2	20	49	3	0	15	0	-1.22	2-1.220	0	48	49
erubescens	2	-1.2	20	50	3	0	15	0	-1.22	2-1.220	0	49	50
erubescens	2	-1.2	20	51	3	0	15	0	-1.22	2-1.220	0	50	51
erubescens	2	-1.2	20	52	3	0	15	0	-1.22	2-1.220	0	51	52
erubescens	2	-1.2	20	53	3	0	15	0	-1.22	2-1.220	0	52	53
erubescens	2	-1.2	20	54	3	0	15	0	-1.22	2-1.220	0	53	54
erubescens	2	-1.2	20	55	3	0	15	0	-1.22	2-1.220	0	54	55
erubescens	2	-1.2	20	56	3	0	15	0	-1.22	2-1.220	15	55	Inf
erubescens	2	-1.2	10	1	1	0	15	0	-1.21	2-1.210	0	0	1
erubescens	2	-1.2	10	2	1	0	15	0	-1.21	2-1.210	0	1	2
erubescens	2	-1.2	10	3	1	0	15	0	-1.21	2-1.210	0	2	3
erubescens	2	-1.2	10	4	1	0	15	0	-1.21	2-1.210	0	3	4
erubescens	2	-1.2	10	5	1	0	15	0	-1.21	2-1.210	0	4	5
erubescens	2	-1.2	10	6	1	0	15	0	-1.21	2-1.210	0	5	6
erubescens	2	-1.2	10	7	1	0	15	0	-1.21	2-1.210	0	6	7
erubescens	2	-1.2	10	8	1	0	15	0	-1.21	2-1.210	0	7	8
erubescens	2	-1.2	10	9	1	0	15	0	-1.21	2-1.210	0	8	9
erubescens	2	-1.2	10	10	1	0	15	0	-1.21	2-1.210	0	9	10
erubescens	2	-1.2	10	11	1	0	15	0	-1.21	2-1.210	0	10	11
erubescens	2	-1.2	10	12	1	0	15	0	-1.21	2-1.210	0	11	12
erubescens	2	-1.2	10	13	1	0	15	0	-1.21	2-1.210	0	12	13
erubescens	2	-1.2	10	14	1	0	15	0	-1.21	2-1.210	0	13	14
erubescens	2	-1.2	10	15	1	0	15	0	-1.21	2-1.210	0	14	15
erubescens	2	-1.2	10	16	1	0	15	0	-1.21	2-1.210	0	15	16
erubescens	2	-1.2	10	17	1	0	15	0	-1.21	2-1.210	0	16	17
erubescens	2	-1.2	10	18	1	0	15	0	-1.21	2-1.210	0	17	18
erubescens	2	-1.2	10	19	1	0	15	0	-1.21	2-1.210	0	18	19
erubescens	2	-1.2	10	20	1	0	15	0	-1.21	2-1.210	0	19	20
erubescens	2	-1.2	10	21	1	0	15	0	-1.21	2-1.210	0	20	21
erubescens	2	-1.2	10	22	1	0	15	0	-1.21	2-1.210	0	21	22
erubescens	2	-1.2	10	23	1	0	15	0	-1.21	2-1.210	0	22	23
erubescens	2	-1.2	10	24	1	0	15	0	-1.21	2-1.210	0	23	24
erubescens	2	-1.2	10	25	1	0	15	0	-1.21	2-1.210	0	24	25
erubescens	2	-1.2	10	26	1	0	15	0	-1.21	2-1.210	0	25	26
erubescens	2	-1.2	10	27	1	0	15	0	-1.21	2-1.210	0	26	27
erubescens	2	-1.2	10	28	1	0	15	0	-1.21	2-1.210	0	27	28
erubescens	2	-1.2	10	29	1	0	15	0	-1.21	2-1.210	0	28	29
erubescens	2	-1.2	10	30	1	0	15	0	-1.21	2-1.210	0	29	30
erubescens	2	-1.2	10	31	1	0	15	0	-1.21	2-1.210	0	30	31
erubescens	2	-1.2	10	32	1	0	15	0	-1.21	2-1.210	0	31	32
erubescens	2	-1.2	10	33	1	0	15	0	-1.21	2-1.210	0	32	33
erubescens	2	-1.2	10	34	1	0	15	0	-1.21	2-1.210	0	33	34
erubescens	2	-1.2	10	35	1	0	15	0	-1.21	2-1.210	0	34	35
erubescens	2	-1.2	10	36	1	0	15	0	-1.21	2-1.210	0	35	36
erubescens	2	-1.2	10	37	1	0	15	0	-1.21	2-1.210	0	36	37
erubescens	2	-1.2	10	38	1	0	15	0	-1.21	2-1.210	0	37	38
erubescens	2	-1.2	10	39	1	0	15	0	-1.21	2-1.210	0	38	39
erubescens	2	-1.2	10	40	1	0	15	0	-1.21	2-1.210	0	39	40
erubescens	2	-1.2	10	41	1	0	15	0	-1.21	2-1.210	0	40	41
erubescens	2	-1.2	10	42	1	0	15	0	-1.21	2-1.210	0	41	42
erubescens	2	-1.2	10	43	1	0	15	0	-1.21	2-1.210	0	42	43
erubescens	2	-1.2	10	44	1	0	15	0	-1.21	2-1.210	0	43	44
erubescens	2	-1.2	10	45	1	0	15	0	-1.21	2-1.210	0	44	45
erubescens	2	-1.2	10	46	1	0	15	0	-1.21	2-1.210	0	45	46
erubescens	2	-1.2	10	47	1	0	15	0	-1.21	2-1.210	0	46	47
erubescens	2	-1.2	10	48	1	0	15	0	-1.21	2-1.210	0	47	48
erubescens	2	-1.2	10	49	1	0	15	0	-1.21	2-1.210	0	48	49
erubescens	2	-1.2	10	50	1	0	15	0	-1.21	2-1.210	0	49	50
erubescens	2	-1.2	10	51	1	0	15	0	-1.21	2-1.210	0	50	51
erubescens	2	-1.2	10	52	1	0	15	0	-1.21	2-1.210	0	51	52
erubescens	2	-1.2	10	53	1	0	15	0	-1.21	2-1.210	0	52	53
erubescens	2	-1.2	10	54	1	0	15	0	-1.21	2-1.210	0	53	54
erubescens	2	-1.2	10	55	1	0	15	0	-1.21	2-1.210	0	54	55
erubescens	2	-1.2	10	56	1	0	15	0	-1.21	2-1.210	15	55	Inf
erubescens	2	-1.2	10	1	2	0	15	0	-1.21	2-1.210	0	0	1
erubescens	2	-1.2	10	2	2	0	15	0	-1.21	2-1.210	0	1	2
erubescens	2	-1.2	10	3	2	0	15	0	-1.21	2-1.210	0	2	3
erubescens	2	-1.2	10	4	2	0	15	0	-1.21	2-1.210	0	3	4
erubescens	2	-1.2	10	5	2	0	15	0	-1.21	2-1.210	0	4	5
erubescens	2	-1.2	10	6	2	0	15	0	-1.21	2-1.210	0	5	6
erubescens	2	-1.2	10	7	2	0	15	0	-1.21	2-1.210	0	6	7
erubescens	2	-1.2	10	8	2	0	15	0	-1.21	2-1.210	0	7	8
erubescens	2	-1.2	10	9	2	0	15	0	-1.21	2-1.210	0	8	9
erubescens	2	-1.2	10	10	2	0	15	0	-1.21	2-1.210	0	9	10
erubescens	2	-1.2	10	11	2	0	15	0	-1.21	2-1.210	0	10	11
erubescens	2	-1.2	10	12	2	0	15	0	-1.21	2-1.210	0	11	12
erubescens	2	-1.2	10	13	2	0	15	0	-1.21	2-1.210	0	12	13
erubescens	2	-1.2	10	14	2	0	15	0	-1.21	2-1.210	0	13	14
erubescens	2	-1.2	10	15	2	0	15	0	-1.21	2-1.210	0	14	15
erubescens	2	-1.2	10	16	2	0	15	0	-1.21	2-1.210	0	15	16
erubescens	2	-1.2	10	17	2	0	15	0	-1.21	2-1.210	0	16	17
erubescens	2	-1.2	10	18	2	0	15	0	-1.21	2-1.210	0	17	18
erubescens	2	-1.2	10	19	2	0	15	0	-1.21	2-1.210	0	18	19
erubescens	2	-1.2	10	20	2	0	15	0	-1.21	2-1.210	0	19	20
erubescens	2	-1.2	10	21	2	0	15	0	-1.21	2-1.210	0	20	21
erubescens	2	-1.2	10	22	2	0	15	0	-1.21	2-1.210	0	21	22
erubescens	2	-1.2	10	23	2	0	15	0	-1.21	2-1.210	0	22	23
erubescens	2	-1.2	10	24	2	0	15	0	-1.21	2-1.210	0	23	24
erubescens	2	-1.2	10	25	2	0	15	0	-1.21	2-1.210	0	24	25
erubescens	2	-1.2	10	26	2	0	15	0	-1.21	2-1.210	0	25	26
erubescens	2	-1.2	10	27	2	0	15	0	-1.21	2-1.210	0	26	27
erubescens	2	-1.2	10	28	2	0	15	0	-1.21	2-1.210	0	27	28
erubescens	2	-1.2	10	29	2	0	15	0	-1.21	2-1.210	0	28	29
erubescens	2	-1.2	10	30	2	0	15	0	-1.21	2-1.210	0	29	30
erubescens	2	-1.2	10	31	2	0	15	0	-1.21	2-1.210	0	30	31
erubescens	2	-1.2	10	32	2	0	15	0	-1.21	2-1.210	0	31	32
erubescens	2	-1.2	10	33	2	0	15	0	-1.21	2-1.210	0	32	33
erubescens	2	-1.2	10	34	2	0	15	0	-1.21	2-1.210	0	33	34
erubescens	2	-1.2	10	35	2	0	15	0	-1.21	2-1.210	0	34	35
erubescens	2	-1.2	10	36	2	0	15	0	-1.21	2-1.210	0	35	36
erubescens	2	-1.2	10	37	2	0	15	0	-1.21	2-1.210	0	36	37
erubescens	2	-1.2	10	38	2	0	15	0	-1.21	2-1.210	0	37	38
erubescens	2	-1.2	10	39	2	0	15	0	-1.21	2-1.210	0	38	39
erubescens	2	-1.2	10	40	2	0	15	0	-1.21	2-1.210	0	39	40
erubescens	2	-1.2	10	41	2	0	15	0	-1.21	2-1.210	0	40	41
erubescens	2	-1.2	10	42	2	0	15	0	-1.21	2-1.210	0	41	42
erubescens	2	-1.2	10	43	2	0	15	0	-1.21	2-1.210	0	42	43
erubescens	2	-1.2	10	44	2	0	15	0	-1.21	2-1.210	0	43	44
erubescens	2	-1.2	10	45	2	0	15	0	-1.21	2-1.210	0	44	45
erubescens	2	-1.2	10	46	2	0	15	0	-1.21	2-1.210	0	45	46
erubescens	2	-1.2	10	47	2	0	15	0	-1.21	2-1.210	0	46	47
erubescens	2	-1.2	10	48	2	0	15	0	-1.21	2-1.210	0	47	48
erubescens	2	-1.2	10	49	2	0	15	0	-1.21	2-1.210	0	48	49
erubescens	2	-1.2	10	50	2	0	15	0	-1.21	2-1.210	0	49	50
erubescens	2	-1.2	10	51	2	0	15	0	-1.21	2-1.210	0	50	51
erubescens	2	-1.2	10	52	2	0	15	0	-1.21	2-1.210	0	51	52
erubescens	2	-1.2	10	53	2	0	15	0	-1.21	2-1.210	0	52	53
erubescens	2	-1.2	10	54	2	0	15	0	-1.21	2-1.210	0	53	54
erubescens	2	-1.2	10	55	2	0	15	0	-1.21	2-1.210	0	54	55
erubescens	2	-1.2	10	56	2	0	15	0	-1.21	2-1.210	15	55	Inf
erubescens	2	-1.2	10	1	3	0	15	0	-1.21	2-1.210	0	0	1
erubescens	2	-1.2	10	2	3	0	15	0	-1.21	2-1.210	0	1	2
erubescens	2	-1.2	10	3	3	0	15	0	-1.21	2-1.210	0	2	3
erubescens	2	-1.2	10	4	3	0	15	0	-1.21	2-1.210	0	3	4
erubescens	2	-1.2	10	5	3	0	15	0	-1.21	2-1.210	0	4	5
erubescens	2	-1.2	10	6	3	0	15	0	-1.21	2-1.210	0	5	6
erubescens	2	-1.2	10	7	3	0	15	0	-1.21	2-1.210	0	6	7
erubescens	2	-1.2	10	8	3	0	15	0	-1.21	2-1.210	0	7	8
erubescens	2	-1.2	10	9	3	0	15	0	-1.21	2-1.210	0	8	9
erubescens	2	-1.2	10	10	3	0	15	0	-1.21	2-1.210	0	9	10
erubescens	2	-1.2	10	11	3	0	15	0	-1.21	2-1.210	0	10	11
erubescens	2	-1.2	10	12	3	0	15	0	-1.21	2-1.210	0	11	12
erubescens	2	-1.2	10	13	3	0	15	0	-1.21	2-1.210	0	12	13
erubescens	2	-1.2	10	14	3	0	15	0	-1.21	2-1.210	0	13	14
erubescens	2	-1.2	10	15	3	0	15	0	-1.21	2-1.210	0	14	15
erubescens	2	-1.2	10	16	3	0	15	0	-1.21	2-1.210	0	15	16
erubescens	2	-1.2	10	17	3	0	15	0	-1.21	2-1.210	0	16	17
erubescens	2	-1.2	10	18	3	0	15	0	-1.21	2-1.210	0	17	18
erubescens	2	-1.2	10	19	3	0	15	0	-1.21	2-1.210	0	18	19
erubescens	2	-1.2	10	20	3	0	15	0	-1.21	2-1.210	0	19	20
erubescens	2	-1.2	10	21	3	0	15	0	-1.21	2-1.210	0	20	21
erubescens	2	-1.2	10	22	3	0	15	0	-1.21	2-1.210	0	21	22
erubescens	2	-1.2	10	23	3	0	15	0	-1.21	2-1.210	0	22	23
erubescens	2	-1.2	10	24	3	0	15	0	-1.21	2-1.210	0	23	24
erubescens	2	-1.2	10	25	3	0	15	0	-1.21	2-1.210	0	24	25
erubescens	2	-1.2	10	26	3	0	15	0	-1.21	2-1.210	0	25	26
erubescens	2	-1.2	10	27	3	0	15	0	-1.21	2-1.210	0	26	27
erubescens	2	-1.2	10	28	3	0	15	0	-1.21	2-1.210	0	27	28
erubescens	2	-1.2	10	29	3	0	15	0	-1.21	2-1.210	0	28	29
erubescens	2	-1.2	10	30	3	0	15	0	-1.21	2-1.210	0	29	30
erubescens	2	-1.2	10	31	3	0	15	0	-1.21	2-1.210	0	30	31
erubescens	2	-1.2	10	32	3	0	15	0	-1.21	2-1.210	0	31	32
erubescens	2	-1.2	10	33	3	0	15	0	-1.21	2-1.210	0	32	33
erubescens	2	-1.2	10	34	3	0	15	0	-1.21	2-1.210	0	33	34
erubescens	2	-1.2	10	35	3	0	15	0	-1.21	2-1.210	0	34	35
erubescens	2	-1.2	10	36	3	0	15	0	-1.21	2-1.210	0	35	36
erubescens	2	-1.2	10	37	3	0	15	0	-1.21	2-1.210	0	36	37
erubescens	2	-1.2	10	38	3	0	15	0	-1.21	2-1.210	0	37	38
erubescens	2	-1.2	10	39	3	0	15	0	-1.21	2-1.210	0	38	39
[truncated: 3,881 more rows]
